# Supplementary material for: A sexual division of labour at the start of agriculture? A multi-proxy comparison through grave good stone tool technological and use-wear analysis
Source: PLoS One. 2021 Apr 14;16(4):e0249130. doi: 10.1371/journal.pone.0249130 (PMC8046253; doi:10.1371/journal.pone.0249130)
Supplement: S2 File — (XLSX) [file pone.0249130.s002.xlsx]

## Sheet: Table 1
OriginalGraveCode	Site	Contextual reliability	Single_multiple	burial_cremation	Unfurnished	PBA count	PBA presence	PBA section	PBA use	PBA use simplified	PotteryPresence	Spondylus Count	Other ornaments	Flaked count	Flaked presence	Flaked use	Flaked use simplified	Projectiles count	Projectile presence	Projectile use	FirelightingKit	Bone_antler_items	GrindingStonePresent	OtherGraveGoodsPresent	Age	Age Range	Sex	sex2	Orientation	Position	d13C	d15N	CL DIET	Tooth	87Sr/86Sr	SrConcentration	SR CLUSTER
10	Aiterhofen	VERY ERODED (outlines not recognizable)	single	inhumation	no	3	1	flat-convex + U + U	soft fresh + wood-work + wood-work	soft fresh + wood-work + wood-work		27	Spondylus Bracelet + 1 Spondylus Buckle	1	1	harvest	harvest		0			1			senile	60+	m	m	e-w	left crouched	−20.24	10.7	higher	M2	0.709418	43.3568	local
43	Aiterhofen	GOOD (outlines not recognizable)	single	inhumation	no	1	1	flat-convex	Not-used	Not used?			8 StoneBead		0				0						adult		ind	ind	ese-wnw	left crouched	-20.76	9.14	lower
150	Aiterhofen	GOOD (outlines not recognizable)	single	inhumation	no		0						6 Protula Atlantic Shell + 32 snail shell (theodoxus danubialis) + 64 snail shell, mixed with the other snail shells, but much smaller (theodoxus danubialis)		0				0						senile	60+	f	f	ese-wnw	supine	-20.106666667	9.82333	medium	M2/ M3	0,711138/ 0,710844	38,5393590623251/ 47,6313909537891	local
111	Aiterhofen	Burial severely disturbed by plowing action	single	inhumation	no		0						6 Protula Atlantic Shell		0				0						young adult	25-30	f	f	e-w	left crouched	-20.36	9.79	medium	M2	0.709522	42.2729	local
143	Aiterhofen	GOOD (outlines not recognizable)	single	inhumation	no		0					8	5 Stone Bead + 1 Spondylus Buckle		0				0			1			Non-adult 2	2-6	non-adult	non-adult
22	Aiterhofen	Almost completely destroyed by construction machinery	single	inhumation	no		0						5 Stone Bead		0				0						adult		f?	f	e-w		−20.6	9.46	medium	M2	0.709391	42.2729	local
28	Aiterhofen	GOOD (outlines not recognizable)	single	inhumation	no	2	1	flat-convex + U + U	wood-work? + wood-work	wood-work		25	5 Protula Atlantic Shell + 1 Spondylus Bracelet + 1 Spondylus Buckle	1	1	ind	ind		0		1	1			Young adult	30-35	m	m	e-w	left crouched	-20.31	9.97	medium	M2	0.709345	76.0739	local
32	Aiterhofen	GOOD (outlines not recognizable)	single	inhumation	no		0						4 Protula Atlantic Shell + 4 Stone Bead + 1 Spondylus Buckle		0				0						senile	60+	f	f	ene-wsw	right crouched
146	Aiterhofen	VERY ERODED (outlines not recognizable)	single	inhumation	no		0						3 Protula Atlantic Shell + 10 snail shells (theodoxus danubialis)		0				0						senile	50-55	f	f	e-w	left crouched
56	Aiterhofen	GOOD	single	inhumation	no	2	1	U + flat-convex	ind + wood-work	wood-work			2 pond shell, closed		0			1	1	ind					Mature adult	40-45	m	m	wnw-ese	left crouched	-20.326666667	10.2367	medium	M1/ M2	0,709167/ 0,709399	58,3073923744659/ 51,4303205943	local
9	Aiterhofen	ERODED (outlines not recognizable) DISTURBED BY MACHINE	single	inhumation	no		0					14	15 StoneBead		0				0						young adult	20-30	f	f	e-w	left crouched	−20.47	10.215	medium	INCISOR	0.709074	65.8798	local
33	Aiterhofen	GOOD (outlines not recognizable)	single	inhumation	no		0				1 vessel		1 StoneBead 3 snail shells (Theodoxus danubialis)		0				0					graphite	adult		f	f	wnw-ese	irregular
12	Aiterhofen	ERODED BY MACHINE	single	inhumation	no	2	1	U + oval	wood-work? + ind	wood-work?		7	1 StoneBead 1 Spondylus Bracelet		0				0						Young adult	30-35	m	m	se-nw	left crouched	−20.415	10.36	higher	M2	0.709059	43.3568	local
141	Aiterhofen	ERODED	single	inhumation	no	1	1	U	1) indet + 2) hide work+abrasive	hide work		15	1 SpondylusBracelet +5 StoneBead + 34 snail shell + 1 SpondylusBuckle		0				0					animal 1 FoxManible	Mature adult	35-40	m	m	e-w	left crouched	-19.995	10.28	higher	M3	0.709476	41.2418	local
139	Aiterhofen	GOOD (outlines not recognizable)	single	inhumation	no	1	1	U	wood-work	wood-work		8	1 Spondylus Bracelet + 1 SpondylusBuckle	1	1	not studied	not studied		0		1	2		pyrite	juvenile	15-20	f?	f	e-w	left crouched	-20.62	9.44	medium
18	Aiterhofen	GOOD (outlines not recognizable)	single	inhumation	no	2	1	U +flat-convex	ind	ind		6	1 Spondylus Bracelet + 1 SpondylusBuckle	2	1	ind	ind	2	1	Used?	1	1 awl		animal 1 FoxManible	Mature adult	40-45	m	m	ese-wnw	left crouched				M1/ M2	0,709478/ 0,709588	45,7003886178247/ 54,5456251245004	local
41	Aiterhofen	GOOD (outlines not recognizable)	single	inhumation	no	2	1	U + flat-convex	animal soft + hard material	soft		8	1 Spondylus Bracelet	2	1	ind	ind		0		1	2			Non-adult 2	10-12	non-adult	non-adult	ese-wnw	left crouched	-20.675	9.2	lower	M2	0.708745	82.4836	local
48	Aiterhofen	GOOD	single	inhumation	no	2	1	U + flat-cylindrical	hard material + wood-work	wood-work			1 Spondylus Bracelet		0				0						young adult	25-30	m	m	ese-wnw	left crouched	-20.743333333	9.87333	medium	M1	0.709505	36.2339	local
25	Aiterhofen	partialy disturbed by machine	single	inhumation	no	1	1	U	wood-work	wood-work			1 Spondylus Bracelet	2	1	ind	ind	2	1	Used + ind	1			pyrite	Mature adult	45-50	m	m	ese-wnw	left crouched	−20.11	9.63	medium	M3	0.710235	71.4471	local
13	Aiterhofen	Almost completely destroyed by construction machinery	ind	inhumation	no	1	1	oval	wood-work?	wood-work?			1 Spondylus Bracelet		0				0						young adult	20-25	m?	m			−20.4	9.74	medium
2	Aiterhofen	GOOD (outlines not recognizable)	single	inhumation	no	2	1	U + flat-convex	ind + butchering	butchering		18	1 Spondylus Bracelet	2	1	hide-work	hide-work		0		1				adult		m	m	e-w	left crouched
68	Aiterhofen	GOOD (outlines not recognizable)	single	inhumation	no		0				1 vessel	22	1 Spondylus Buckle	1	1	not studied	not studied		0						Mature adult	40-50	f	f	ese-wnw	crouched on back	-20.423333333	9.9	medium	M1	0.709536	37.9981	local
61	Aiterhofen	GOOD (outlines not recognizable)	single	inhumation	no	3	1	U + flat-convex + flat-convex	ind	ind			1 Spondylus Buckle		0			3	1	2 used? 1 Not-used?				animal cow rib	Mature adult	35-40	m	m	e-w	left crouched				M3	0.709597	70.4548	local
76	Aiterhofen	GOOD	single	inhumation	no	1	1	flat-convex	hard material	hard material					0				0						Mature adult	30-39	f?	f	e-w	crouched on back
102	Aiterhofen	GOOD	single	inhumation	no	3	1	U + U + flat-convex							0			5	1	not studied	1			animal 1 FoxManible + pig leg with cut marks	senile	60+	m	m	ene-wsw	left crouched	-20.475	10.515	higher	M2	0.709504	35.2274	local
58	Aiterhofen	Almost completely destroyed	single	inhumation	no	2	1	flat-convex + flat-convex	not studied	not studied					0				0						Non-adult 2	3-6	non-adult	non-adult			-20.403333333	11.1467	higher	M1	0.709121	42.2729	local
142	Aiterhofen	GOOD (outlines not recognizable)	single	inhumation	no		0							1	1	harvest?	harvest?		0		1	1		pyrite	Mature adult	40-50	m	m	e-w	left crouched	-20.61	9.235	lower	M2	0.709621	42.5387	local
91	Aiterhofen	GOOD	single	inhumation	yes		0								0				0						adult		f	f	e-w	left crouched	-20.345	9.06	lower	M2	0.709587	76.2819	local
106	Aiterhofen	GOOD	single	inhumation	no		0				3 vessels			1	1	animal?	animal other		0						senile	50-55	f	f	e-w	crouched on front	-20.14	9.01	lower	M1	0.710249	91.4008	local
109	Aiterhofen	GOOD	single	inhumation	yes		0								0				0						Young adult	30-35	f	f	nnw-sse	right crouched	-20.17	10.07	medium	M1	0.709792	46.1158	local
115	Aiterhofen	GOOD	single	inhumation	no	1	1	U	Use indet	Use indet					0				0						senile	60+	m	m	nw-se	right crouched	-20.405	9.815	medium	M3	0.70912	68.4185	local
137	Aiterhofen	ERODED	single	inhumation	no		0				1 vessel				0			2	1	broken + not used					Mature adult	30-40	f	f	ese-wnw	right crouched	-20.545	10.21	medium	M2	0.710084	35.9769	local
118	Aiterhofen	GOOD	single	inhumation	yes		0								0				0						Mature adult	40-60	m	m	wnw-ese	right crouched	-20.6875	9.7625	medium	M1	0.710507	59.3303	local
74	Aiterhofen	GOOD	single	inhumation	no		0				3 vessels				0				0						adult	25-35	m	m	e-w	right crouched	-20.63	9.38	medium	M2	0.709048	112.728	local
140	Aiterhofen	ERODED	single	inhumation	yes		0								0				0						Mature adult	40	f	f	ene-wsw	prone	-20.26	9.715	medium	M2/ M3	0,709794/ 0,709555	61,862721177787/ 36,4421202340412	local
36	Aiterhofen	INDE	single	inhumation	no	1	1	U	broken	ind	1 vessel			1	1	used?	used?		0					pyrite	young adult	25-30	m	m	ese-wnw	left crouched	-20.33	9.47	medium	M2	0.710119	51.7627	local
55	Aiterhofen	GOOD (outlines not recognizable)	single	inhumation	no		0							1	1	wood-work?	wood-work?		0		1	1	1	pyrite	young adult	20-30	f	f	e-w	left crouched	-20.183333333	9.94667	medium	M2	0.709506	38.1409	local
31	Aiterhofen	ERODED BY MACHINE	single	inhumation	no		0								0				0					graphite	Young adult	30-35	m	m	e-w	left crouched	-20.325	9.5	medium
69	Aiterhofen	GOOD (outlines not recognizable)	single	inhumation	no		0				1 vessel				0				0						young adult	20-30	f	f	ese-wnw	left crouched	-20.486666667	9.54333	medium	M2	0.709637	52.8411	local
119	Aiterhofen	GOOD	single	inhumation	no		0				1 vessel				0				0						Young adult	30-35	m	m	e-w	left crouched	-20.97	9.47	medium	M1	0.709213	150.304	local
14	Aiterhofen	GOOD	single	inhumation	yes		0								0				0						young adult	20-30	f	f	e-w	left crouched	−20.54	9.905	medium	M3	0.709551	56.3638	local
19	Aiterhofen	GOOD (outlines not recognizable) partially cut = half skull	single	inhumation	yes		0								0				0						young adult	20-30	f	f	e-w	left crouched	−20.36	9.615	medium
78	Aiterhofen	GOOD	single	inhumation	no		0							1	1	not studied	not studied	2	1	not studied					young adult	25-30	m	m	e-w	left crouched	-20.53	9.8	medium	M3/ M3	0,709513/ 0,709659	38,6494715167888/ 52,8410743393598	local
42	Aiterhofen	ERODED	single	inhumation	no		0								0				0			1			senile	60+	m	m	w-e	left crouched	-19.995	9.975	medium
85	Aiterhofen	GOOD	single	inhumation	no		0							3	1				0			3 needles 1 awl			senile	60+	m	m	e-w	left crouched	-20.503333333	10.23	medium	M1	0.709508	40.2599	local
108	Aiterhofen	GOOD	single	inhumation	no		0								0				0			1 comb fg			senile	50-55	m	m	nnw-sse	left crouched	-20.335	9.99	medium	M2	0.70952	34.8642	local
88	Aiterhofen	GOOD	single	inhumation	no		0				1 vessel			1	1	not studied	not studied	10	1	not studied					Non-adult 2	10-12	non-adult	non-adult	ese-wnw	left crouched	-20.735	10.11	medium	M2	0.710065	39.6308	local
23	Aiterhofen	ERODED	single	inhumation	yes		0								0				0						Non-adult 2	10-12	non-adult	non-adult	e-w	left crouched	−20.45	10.045	medium
47	Aiterhofen	ERODED	single	inhumation	no		0								0				0			1 comb fg			Non-adult 2	7-13	non-adult	non-adult	e-w	left crouched	-20.435	9.3625	medium
147	Aiterhofen	GOOD (outlines not recognizable)	single	inhumation	yes		0								0				0						Non-adult 2	10	non-adult	non-adult	ese-wnw	left crouched	-20.565	9.825	medium	M2	0.709167	93.9397	local
60	Aiterhofen	GOOD (outlines not recognizable)	single	inhumation	no		0					16			0				0			1 comb	1		Mature adult	40-45	f	f	ese-wnw	left crouched	-20.466666667	9.89	medium	M2	0.709157	66.7466	local
100	Aiterhofen	GOOD	single	inhumation	yes		0								0				0						Mature adult	40-50	f	f	ene-wsw	left crouched	-20.795	9.51	medium	M2	0.709485	36.9195	local
116	Aiterhofen	GOOD	double	inhumation	yes		0								0				0						Mature adult	40-45	f	f	ene-wsw	left crouched	-20.5075	9.8525	medium
99	Aiterhofen	GOOD	single	inhumation	yes		0								0				0						juvenile	18-20	f	f	ene-wsw	left crouched	-20.605	9.66	medium	M2	0.709465	23.9846	local
148	Aiterhofen	ERODED	single	inhumation	yes		0								0				0						juvenile	15	non-adult	non-adult	ese-wnw	left crouched	-20.645	9.36	medium	M2	0.709401	6.94896	local
89	Aiterhofen	GOOD	single	inhumation	no		0				1 vessel				0				0					graphite	adult	25-35	f	f	e-w	left crouched	-20.135	10.095	medium	M1	0.709356	46.5001	local
94	Aiterhofen	GOOD	single	inhumation	no	1	1	flat-cylindrical	ind	ind	1 vessel			1	1				0		1			animal sheep leg + pyrite	adult		m	m	e-w	left crouched	-20.74	9.57	medium
130	Aiterhofen	GOOD	single	inhumation	no		0								0				0			1			adult	25-35	m	m	ese-wnw	left crouched	-20.89	9.505	medium	M2	0.70897	61.265	local
160	Aiterhofen	VERY ERODED (only legs preserved)	single	inhumation	yes		0								0				0						adult		ind	ind	e-w	left crouched	-20.395	9.365	medium
57	Aiterhofen	GOOD	single	inhumation	yes		0								0				0						Young adult	30-35	m	m	e-w	crouched on front	-20.223333333	9.74333	medium	M2	0.714164	46.9698	non-local
158	Aiterhofen	GOOD	single	inhumation	no	1	1	U	Not-used?	Not-used?	1 vessel			2	1	Not used	Not used?		0		1	1		pyrite	Mature adult	30-40	f	f	sse-nnw	crouched on front	-20.985	9.95	medium	M1	0.709615	40.5819	local
144	Aiterhofen	GOOD (legs cut by other structure)	single	inhumation	yes		0								0				0						senile	60+	f	f	ene-wsw	crouched on back	-20.71	9.47333	medium	M1	0.709169	59.3303	local
66	Aiterhofen	ERODED	single	inhumation	no	1	1	perforated disc	not studied	not studied	1 vessel				0				0						adult		ind	ind	n-s	crouched on back	-20.763333333	9.96333	medium
24	Aiterhofen	GOOD partially cut by other st (skull missing)	single	inhumation	no	2	1	U + flat-convex	not studied	not studied					0				0						adult	under 40	m	m			−20.56	9.81	medium	M2	0.709617	43.6365	local
82	Aiterhofen	ERODED	single	inhumation	no		0								0				0				1		adult		m?	m	e-w	supine
39	Aiterhofen	CUT by Middle Neo structure. Only parts of the skull, arms and chest are preserved	single	inhumation	no		0							1	1	not studied	not studied		0						Non-adult 2	6-10	non-adult	non-adult	e-w	right crouched				M1	0.709606	40.5819	local
133	Aiterhofen	GOOD	single	inhumation	yes		0								0				0						Non-adult 2	4-5	non-adult	non-adult	n-s	right crouched
145	Aiterhofen	GOOD (outlines not recognizable)	single	inhumation	yes		0								0				0						Non-adult 2	12-14	non-adult	non-adult	e-w	right crouched
121	Aiterhofen	GOOD	single	inhumation	yes		0								0				0						Mature adult	30-40	m?	m	e-w	right crouched				M2	0.709618	41.2418	local
98	Aiterhofen	ERODED	single	inhumation	no		0								0			3	1	not studied				2 graphite	adult		f?	f	e-w	right crouched
34	Aiterhofen	ERODED	single	inhumation	yes		0								0				0						adult		m?	m	e-w	right crouched				M2	0.709437	45.0911	local
62	Aiterhofen	ERODED	single	inhumation	yes		0								0				0						adult		m	m	ene-wsw	right crouched
75	Aiterhofen	GOOD	single	inhumation	no		0							4	1	2 non-used + i used? + 1 engrave wood-work	vegetal other	3	1	Used?					adult	25-35	m	m	wsw-ene	right crouched				M2	0.709672	78.6472	local
80	Aiterhofen	GOOD (partially cut - legs removed)	single	inhumation	yes		0								0				0						adult		f?	f	ese-wnw	right crouched
97	Aiterhofen	VERY ERODED	single	inhumation	yes		0								0				0						adult		ind	ind	e-w	right crouched
122	Aiterhofen	VERY ERODED	single	inhumation	yes		0								0				0						adult		ind	ind	nne-ssw	right crouched
128	Aiterhofen	ERODED	single	inhumation	yes		0								0				0						adult	20-40	ind	ind	s-n	right crouched
135	Aiterhofen	GOOD	single	inhumation	yes		0								0				0						adult		ind	ind	ese-wnw	right crouched
65	Aiterhofen	GOOD	single	inhumation	no	1	1	flat-convex	not studied	not studied				1	1	harvest	harvest		0					pyrite	young adult	25-30	m?	m	ese-wnw	left crouched				M3	0.709589	39.5536	local
104	Aiterhofen	ERODED	single	inhumation	no		0								0				0					graphite	young adult	20-30	f?	f	ese-wnw	left crouched
113	Aiterhofen	GOOD	single	inhumation	no	1	1	flat-convex	hard material	hard material					0			1	1	Not used?				animal dog leg	Young adult	30-35	m	m	ese-wnw	left crouched				M2	0.708939	93.9397	local
63	Aiterhofen	ERODED	single	inhumation	no		0				1 vessel			1	1	Not used	Not used?		0						young adult	20-30	ind	ind	w-e	left crouched
86	Aiterhofen	GOOD	single	inhumation	no		0				1 vessel			1	1	not studied	not studied		0						young adult	20-30	m?	m	ene-wsw	left crouched
45	Aiterhofen	ERODED	single	inhumation	no		0								0				0				1		Young adult	30-35	f	f	e-w	left crouched
53	Aiterhofen	GOOD (outlines not recognizable)	single	inhumation	yes		0								0				0						Young adult	30-35	f	f	ese-wnw	left crouched
73	Aiterhofen	ERODED	single	inhumation	yes		0								0				0						young adult	20-25	m?	m	e-w	left crouched
11	Aiterhofen	ERODED BY MACHINE	single	inhumation	no		0					2			0				0						senile	50-60	f	f	e-w	left crouched
64	Aiterhofen	GOOD	single	inhumation	no	1	1	oval	medium hard material	hard material					0				0			1			senile	50-60	m	m	ese-wnw	left crouched
132	Aiterhofen	GOOD	single	inhumation	no		0				1 vessel				0				0						Non-adult 2	4	non-adult	non-adult	w-e	left crouched
131	Aiterhofen	ERODED	double	inhumation	no		0				1 vessel				0				0						Non-adult 2	4-6	non-adult	non-adult	ene-wsw	left crouched
6	Aiterhofen	ERODED (outlines not recognizable)	single	inhumation	yes		0								0				0						Non-adult 2	10-12	non-adult	non-adult	ne-sw	left crouched
83	Aiterhofen	VERY ERODED	single	inhumation	yes		0								0				0						Non-adult 2	4-6	non-adult	non-adult	e-w	left crouched				M1	0.709499	48.3118	local
112	Aiterhofen	GOOD	single	inhumation	no	1	1	flat-convex	soft	soft	1 vessel				0				0						Mature adult	40-45	f	f	ese-wnw	left crouched
35	Aiterhofen	GOOD (outlines not recognizable)	single	inhumation	no		0				1 vessel				0				0						Mature adult	35-40	m	m	ese-wnw	left crouched				M2	0.709928	62.6265	local
92	Aiterhofen	GOOD	single	inhumation	no		0				1 vessel				0				0						Mature adult	35-40	f	f	e-w	left crouched				M2	0.714373	97.5528	non-local
29	Aiterhofen	IND	single	inhumation	no	1	1	U	wood-work	wood-work					0			1	1	ind					Mature adult	40-45	m	m	ese-wnw	left crouched				M1	0.709171	50.6262	local
37	Aiterhofen	ERODED	single	inhumation	yes		0								0				0						Mature adult	40-45	ind	ind	ene-wsw	left crouched
49	Aiterhofen	ERODED	single	inhumation	yes		0								0				0						Mature adult	40-50	f?	f	e-w	left crouched
101	Aiterhofen	GOOD	single	inhumation	yes		0								0				0						Mature adult	40-50	ind	ind	e-w	left crouched
84	Aiterhofen	GOOD	single	inhumation	no		0								0				0					graphite	juvenile	18-20	non-adult	non-adult	ese-wnw	left crouched
20	Aiterhofen	ERODED	single	inhumation	yes		0								0				0						juvenile	16-18	m?	m	sw-ne	left crouched
38	Aiterhofen	ERODED	single	inhumation	yes		0								0				0						juvenile	18-20	f	f	ene-wsw	left crouched
131	Aiterhofen	ERODED	double	inhumation	no		0				1 vessel				0				0						ind	ind	ind	ind	e-w	left crouched
120	Aiterhofen	VERY ERODED	single	inhumation	no	1	1	U	not studied	not studied				2	1	not studied	not studied		0					pyrite	adult		ind	ind	ene-wsw	left crouched
70	Aiterhofen	ERODED	single	inhumation	no		0				1 vessel				0				0				1	graphite	adult		ind	ind	e-w	left crouched
72	Aiterhofen	GOOD	single	inhumation	no		0							1	1	used?	used?		0			1 comb		graphite	adult		ind	ind	e-w	left crouched
87	Aiterhofen	GOOD	single	inhumation	no	1	1	U	medium hard material	hard material	1 vessel?			1	1	Not used	Not used?		0					2 pyrite	adult		m	m	nne-ssw	left crouched
154	Aiterhofen	GOOD (outlines not recognizable)	single	inhumation	no		0				1 vessel				0				0						adult		ind	ind	wsw-ene	left crouched
155	Aiterhofen	VERY ERODED	single	inhumation	no		0				1 vessel				0				0						adult		ind	ind	wnw-ese	left crouched
1	Aiterhofen	GOOD (outlines not recognizable)	single	inhumation	no	1	1	flat-cylindrical	not studied	not studied					0				0						adult		m	m	e-w	left crouched
40	Aiterhofen	GOOD (outlines not recognizable)	single	inhumation	yes		0								0				0						adult		f?	f	ene-wsw	left crouched
46	Aiterhofen	ERODED	single	inhumation	yes		0								0				0						adult		ind	ind	e-w	left crouched
51	Aiterhofen	ERODED	single	inhumation	yes		0								0				0						adult		ind	ind	e-w	left crouched
103	Aiterhofen	VERY ERODED	single	inhumation	yes		0								0				0						adult		m?	m	e-w	left crouched
105	Aiterhofen	GOOD	single	inhumation	yes		0								0				0						adult		m	m	ese-wnw	left crouched
114	Aiterhofen	IND	single	inhumation	yes		0								0				0						adult		ind	ind	e-w	left crouched
124	Aiterhofen	VERY ERODED	single	inhumation	yes		0								0				0						adult		ind	ind	ese-wnw	left crouched
127	Aiterhofen	VERY ERODED	single	inhumation	yes		0								0				0						adult	20-40	m?	m	n-s	left crouched				M2	0.709735	63.9805	local
134	Aiterhofen	GOOD	single	inhumation	yes		0								0				0						adult		f?	f	e-w	left crouched
153	Aiterhofen	GOOD	single	inhumation	no	2	1	flat-convex + U	animal soft	soft	1 vessel			1	1	bone/antler	animal other	4	1	Not used?				pyrite	Mature adult	40-50	m	m	e-w	crouched on front
156	Aiterhofen	ERODED	single	inhumation	no	1	1	U	ind	ind					0				0						Mature adult	40-50	m	m	nnw-sse	crouched on front
110	Aiterhofen	GOOD	single	inhumation	yes		0								0				0						Mature adult	35	m	m	w-e	crouched on front
107	Aiterhofen	GOOD	single	inhumation	yes		0								0				0						young adult	20-30	f	f	e-w	crouched on back
126	Aiterhofen	ERODED	single	inhumation	yes		0								0				0						young adult	20-30	m?	m	n-s	crouched on back				M1	0.709648	27.949	local
159	Aiterhofen	GOOD	single	inhumation	no	1 fragmented	1	other irregular/U	ind	ind				1	1	not studied	not studied	2	1	not studied					senile	60+	f	f	nnw-sse	crouched on back				M1	0.709121	130.07	local
50	Aiterhofen	GOOD (outlines not recognizable)	single	inhumation	no		0								0			4	1	not studied		2			senile	60+	m	m	ene-wsw	crouched on back				M2	0.709518	67.6366	local
117	Aiterhofen	GOOD	single	inhumation	no	1	1	U	hard material	hard material				3	1	not studied	not studied	2	1	not studied		1			Mature adult	40-45	m	m	ene-wsw	crouched on back
123	Aiterhofen	GOOD	single	inhumation	yes		0								0				0						Mature adult	45-60	f?	f	ene-wsw	crouched on back
136	Aiterhofen	ERODED	single	inhumation	yes		0								0				0						Mature adult	40-50	f	f	ene-wsw	crouched on back
90	Aiterhofen	GOOD	single	inhumation	no	1	1	flat-convex	Not-used?	Not-used?					0				0			1			senile		m	m	e-w	cf
93	Aiterhofen	GOOD	single	inhumation	no	1	1	flat-convex	hard material	hard material				1	1	harvest	harvest		0			1			senile	50-55	m	m	e-w	left crouched				M1/ M3	0,708814/ 0,70911	93,9396877144173/ 90,0486947321634	local
3	Aiterhofen	DESTROYED by machine	single	inhumation	yes		0								0				0						young adult	20-30	f	f	e-w?
116	Aiterhofen	GOOD	double	inhumation	yes		0								0				0						perinatal		non-adult	non-adult
16	Aiterhofen	Almost completely destroyed by construction machinery	single	inhumation	yes		0								0				0						Non-adult 2	12	non-adult	non-adult
71.b	Aiterhofen	GOOD	double	inhumation	yes		0								0				0						juvenile	12--14	ind	ind
149	Aiterhofen	SKELETON VERY ERODED (almost gone)	single	inhumation	no	1	1	U	not studied	not studied					0				0						adult	25-40	m?	m	e-w?
17	Kleinhadersdorf	GOOD	single	inhumation	no	1	1	U	hard material	hard material		1	2 Mollusks jewelry	3	1	hide-work harvest ind	hide-work harvest	1	1	Not-used?		1			Mature adult	35-40	m	m	se-nw		-19.8	9.8	higher	M3	0.71003	37	local
29	Kleinhadersdorf	GOOD	single	inhumation	no		0						13 Mollusks jewelry		0				0						Young adult	20-30	m	m	se-nw	left crouched	-20	10.2	higher	M2	0.70925	105	local
26	Kleinhadersdorf	ERODED	single	inhumation	no		0						124 Mollusks jewelry		0				0						Non-adult 1	1-1,5	non-adult	non-adult	se-nw	left crouched	-19	12.4	breastfeeding	M2	0.71029	82	local
Grab 17/1931	Kleinhadersdorf	GOOD	double	inhumation	no		0						1 shell +1 limestone bead		0				0						Non-adult 2	3-5	non-adult	non-adult
22	Kleinhadersdorf	GOOD	single	inhumation	no	1	1	flat-convex	intentionally broken hard material	hard material		7	1 Mollusks jewelry		0			1	1	Not-used?		1		1 pebble studied	Non-adult 1	1,2-2,8	non-adult	non-adult	se-nw	left crouched	-19	11.9	breastfeeding	M1	0.70991	38	local
81	Kleinhadersdorf	GOOD	single	inhumation	no	1	1	flat-cylindrical	not studied	not studied	1 vessel		1 Mollusks jewelry		0			3	1	not studied		3	1	stone object?	Young adult	17-25	m	m	se-nw	left crouched	-19.6	10	higher	M1	0.70961	50	local										Perimortal fractures of the upper and lower limbs.
Grab 17/1931	Kleinhadersdorf	GOOD	double	inhumation	no		0						1 Mollusks jewelry		0				0						Non-adult 1	3-4	non-adult	non-adult	w-e	left crouched	-19.8	8.3	lower		0.70997	98	local
67.1	Kleinhadersdorf	GOOD	single	inhumation	no	1	1	U	butchering? Meat cutting?	butchering?	1 vessel		1 Mollusks jewelry		0				0			2	2		Non-adult 1	2-3	non-adult	non-adult	se-nw	left crouched
91	Kleinhadersdorf	DESTROYED	single	inhumation	no		0						1 Mollusks jewelry		0				0						Mature adult	30-50	f	f						M2	0.70961	124	local										Perimortal fracture on the mandible in the area of the symphysis mandibulae
Grab 3/1931	Kleinhadersdorf	VERY DISTURBED - PARTS MISSING	single	inhumation	no	1	1	oval	(1) animal soft + (2) hard	soft		2	2		0				0						Non-adult 1	3	non-adult	non-adult	e-w
Grab 9/1931	Kleinhadersdorf	ERODED	single	inhumation	no	1	1	flat-convex	medium-hard material	hard material			1	1 (objecte perdut)	0				0			1			Non-adult 1	3-4 anys	non-adult	non-adult	w-e	left crouched	-19.4	9.6	lower
79	Kleinhadersdorf	GOOD	single	inhumation	no	1	1	U	intentionally broken hard material	hard material	2 vessels			2	1	animal soft longitudinal + not used	animal other	7	1	Not-used		1 awl	1	graphite, 1 pebble studied	Young adult	25-30	m	m	nw-se	left crouched	-19.9	9.9	higher	M2	0.71018	159	local									Perimortal fractures on the calvaria and the mandible (Symphysis mandibulae, ramus mandibulae right).	Perimortal fractures of the upper and lower limbs
Grab 15/1931	Kleinhadersdorf	ERODED	single	inhumation	no		0					1			0				0						Young adult	25-30	f	f		left crouched	-19.5	9.8	higher	M1/M3	0.71010/ 0.71004	102/55	local
57	Kleinhadersdorf	BONA Nearly complete, poorly preserved skeleton,	single	inhumation	no		0				2 vessels				0			1	1	ind		1			Young adult	17-25	m	m	se-nw	left crouched	-20.1	9.9	higher	M1/M3	0.70993/ 0.70993	114/ 75	local
40	Kleinhadersdorf	BONA Mainly present, moderately preserved skeleton	single	inhumation	no	1	1	flat-convex	butchering? Meat cutting?	butchering?					0			1	1	Not-used?			1		Young adult	25-35	m	m	nw-se	left crouched	-19.9	10.4	higher	M2	0.70985	70	local									Perimortal fracture on the left humerus and right ulna
5.1	Kleinhadersdorf	GOOD	double	inhumation	yes		0								0				0						Young adult	18-25	f	f	se-nw	left crouched	-18.9	9.8	higher	M1/M3	0.70942/ 0.70946	55/ 133	local
11	Kleinhadersdorf	GOOD	single	inhumation	yes		0								0				0						Non-adult 2	10-12	non-adult	non-adult	se-nw	left crouched	-19.6	9.7	higher
56	Kleinhadersdorf	GOOD	single	inhumation	yes		0								0				0						Mature adult	40-50	f	f	ne-sw	left crouched	-20.0	10.8	higher	M2?	0.70961	77	local
66	Kleinhadersdorf	BONA poorly preserved skeleton	single	inhumation	no		0								0				0			1			Young adult	17-25	ind	ind	se-nw		-20.1	9.7	higher	M1/M3	0.71211/ 0.71446	75/ 81	non-local									Perimortal fractures on the tibia and fibula
90	Kleinhadersdorf	ERODED	single	inhumation	no	1	1	U	butchering (provable)/wood working?	butchering?					0				0						Senile		m	m			-19.7	10	higher
55	Kleinhadersdorf	GOOD	single	inhumation	no		0					5			0				0			1 awl			Young adult	30-50	f	f	n-s	right crouched	-19.8	9.3	lower	M3	0.71275	51	non-local									perimortal fractures on the postcranium.
7	Kleinhadersdorf	ERODED PLOW	single	inhumation	no		0					1			0				0				1	1 pebble studied	Non-adult 2	6-7	non-adult	non-adult	se-nw	right crouched	-20	9.6	lower		0.7098	77	local
32	Kleinhadersdorf	GOOD	single	inhumation	no		0				1 vessel	1			0				0						Young adult	20-30	f	f	se-nw	left crouched	19.9	9.2	lower	M3	0.71141	91	non-local
65	Kleinhadersdorf	BONA poorly preserved skeleton	single	inhumation	yes		0								0				0						Young adult	25-35	f	f	se-nw	left crouched	-20.0	9.3	lower	M1/M3	0.70899/ 0.70907	42/51	local
Grab 14/1931	Kleinhadersdorf	ERODED	single	inhumation	yes		0								0				0						Young adult	20-25	f	f		left crouched	-20.2	8.9	lower	M1/M3	0.70975/ 0.70992	150/70	local
Grab 19/1931	Kleinhadersdorf	GOOD	single	inhumation	yes		0								0				0						Young adult	25-35	m	m	se-nw	left crouched	-20.2	8.3	lower	M1	0.71035	37	local									perimortal fractures on the postcranium.
Grab 7/1931	Kleinhadersdorf	ERODED	single	inhumation	no		0								0				0			1 frag	1		Young adult	20-30	m	m	se-nw	left crouched	-19.6	9.5	lower	ToothM2	0.71013	47	local
59	Kleinhadersdorf	GOOD	single	inhumation	yes		0								0				0						Non-adult 2	5-8	non-adult	non-adult	nw-se	left crouched	-20.2	9.3	lower	M1	0.70911	66	local									Postcranium: Perimortal fracture on the left femur, approximately at the center of the diaphysis.
69	Kleinhadersdorf	GOOD	single	inhumation	no		0								0				0				1	stone object?	Mature adult	40-60	m	m	nw-se	left crouched	-19.5	9.4	lower	M2	0.71057	115	local
Grab 1c/1931	Kleinhadersdorf	GOOD - Outlines not recognizable	single	inhumation	no		0				2 vessels	1		1	1	harvest	harvest		0				2	1 pebble	Mature adult	35-55	f	f	nw-se	left crouched	-20.1	9.4	lower	ToothM2	0.70971	134	local
Grab 1a/1931	Kleinhadersdorf	GOOD - Outlines not recognizable	single	inhumation	no	1	1	U	used ind	Use indet		1			0				0			1 awl			Mature adult	40-60	m	m	e-w	left crouched	-19.5	9.3	lower	ToothM3	0.70881	194	local
Grab 16/1931	Kleinhadersdorf	ERODED	single	inhumation	no	1	1	U	medium hard material	hard material					0				0						Mature adult	30-50	m	m		left crouched	-19.6	8.8	lower													The skullcap has multiple perimortal fractures.
Grab 1b/1931	Kleinhadersdorf	GOOD - Outlines not recognizable	single	inhumation	yes		0								0				0						Mature adult	40-60	f	f	se-nw	left crouched	-19.6	9.4	lower	ToothM2	0.70913	96	local
Grab 6/1931	Kleinhadersdorf	DESTROYED	single	inhumation	no		0								0				0				1		Mature adult	35-40	ind	ind	se-nw	left crouched	-19.8	9.5	lower
43	Kleinhadersdorf	BONA Mostly present, very poorly preserved skeleton	single	inhumation	no		0								0				0				1	1 pebble studied	juvenile	12-17	non-adult	non-adult	w-e	left chrouched	-20.3	8.9	lower	M1	0.70999	146	local
Grab 18/1931	Kleinhadersdorf	DESTROYED	single	inhumation	yes		0								0				0						juvenile	17-22?	ind	ind			-19.8	9.1	lower	M1/M3	0.70993/ 0.71004	47/124	local
Grab 8/1931	Kleinhadersdorf	VERY DISTURBED - PARTS MISSING	single	inhumation	no		0								0				0				1		adult	IND	m	m			-19.9	8.7	lower
3	Kleinhadersdorf	ERODED PLOW	single	inhumation	yes		0								0				0						Senile	50-60	m	m	e-w	left crouched	-19.4			M1	0.70907	51	local
5.2	Kleinhadersdorf	GOOD	double	inhumation	yes		0								0				0						perinatal	0-0,5	non-adult	non-adult	se-nw	left crouched
80	Kleinhadersdorf	BONA poorly preserved skeleton	single	inhumation	no		0				1 vessel				0				0				1		Non-adult 1	3-4	non-adult	non-adult	nw-se	left crouched
Grab 10/1931	Kleinhadersdorf	ERODED	single	inhumation	no		0								0				0				1		Non-adult 1	2-2,5	non-adult	non-adult	se-nw	left crouched
64	Kleinhadersdorf	BONA Small skeletal remains of a neonatus centered in the oval discoloration. skeletal remains can not be assigned 70/64.	single	inhumation	no	1	1	flat-convex	intentionally broken hard material	hard material					0				0						perinatal	0-0,5	non-adult	non-adult	se-nw
70	Kleinhadersdorf	GOOD	single	inhumation	no		0							1	1	ind	ind		0						Non-adult 1	2-3	non-adult	non-adult	w-o
67.2	Kleinhadersdorf	BONA. grave pit was stratigraphically superimposed by the child burial KH 1 / 67_1	single	inhumation	yes		0								0				0				1		juvenile	14 - 15	ind	ind
18	Kleinhadersdorf	DESTROYED	single	inhumation	no		0					1			0				0						adult		f	f
Grab 11/1931	Kleinhadersdorf	DESTROYED	single	inhumation	yes		0								0				0						adult		ind	ind	w-e
19/64	Nitra	GOOD	single	inhumation	no		0						necklace of human and animal teeth (7)		0				0						Mature adult	35-45	m	m	se-nw	left crouched	-19.9	10.705	higher
53/65	Nitra	GOOD	single	inhumation	no		0				1 vessel				0				0						Young Adult	24-30	f	f	sw-ne	left crouched	-20.09	10.57	higher
18/65	Nitra	GOOD	single	inhumation	yes		0								0				0						Young Adult	25-35	f	f	se-nw	left crouched	-20.37	10.42	higher	M2	0.709305	148.886	local
57/65	Nitra	GOOD skull area disturbed. Outlines not recognizable	single	inhumation	yes		0								0				0						Young Adult	20-30	f	f	se-nw	left crouched	-20.075	11.09	higher	M2	0.709604	54.8998	local
62/65	Nitra	GOOD	single	inhumation	yes		0								0				0						Young Adult	30-35	m	m	se-nw	left crouched	-20.17	10.15	higher	M3	0.70942	53.9654	local
25/65	Nitra	GOOD	single	inhumation	no	1	1	flat-cylindrical	wood-work	wood-work	1 vessel	1			0				0					1 pebble	senile	50+	m	m	se-nw	left crouched	-20.235	10.545	higher
36/65	Nitra	GOOD	single	inhumation	no		0				1 vessel				0				0						Senile	50+	f	f	ese-wnw	left crouched	-20.155	10.505	higher	M3	0.709492	102.198	local
17/64	Nitra	GOOD	single	inhumation	no		0				2 vessels				0				0						Senile	50+	m	m	sse-nnw	left crouched	-19.925	10.345	higher	M3	0.709486	483.118	local
54/65	Nitra	ERODED Outlines not recognizable	single	inhumation	yes		0								0				0						Non-adult 2	7 years	non-adult	non-adult	e-w	left crouched	-20.315	10.735	higher	M1	0.709459	38.4299	local
15/65	Nitra	VERY DISTURBED - PARTS MISSING	double	inhumation	yes		0								0				0						Non-adult 1	1	non-adult	non-adult	se-nw	left crouched	-19.655	13.005	higher	M2 decid.	0.70961	38.8716	local
44/65	Nitra	Irregular Outlines, missing left lateral	single	inhumation	no		0				1 vessel				0				0						Mature adult	40-55	f	f	se-nw	left crouched	-20.385	10.57	higher	M2	0.70979	37.9129	non-local
61/65	Nitra	DISTURBED - PARTS MISSING	single	inhumation	no		0				1 vessel				0				0						Mature adult	45-55	f	f	se-nw	left crouched	-19.91	10.215	higher	M2	0.70945	54.1093	local
24/65	Nitra	GOOD	single	inhumation	no		0				1 vessel?				0				0						Mature adult	35-40	f	f	sse-nnw	left crouched	-20.255	10.535	higher	M2	0.709446	93.9397	local
26/65	Nitra	GOOD, area close to skull CUT by burial 27	single	inhumation	no	1	1	U	not studied	not studied					0				0						Mature adult	35-45	m	m	se-nw	left crouched	-20.065	10.52	higher		0.709622	75.1518	local
34/65	Nitra	GOOD	single	inhumation	no	1	1	triangular	meat	butchering	1 vessel	1			0				0						Mature adult	35-40	m	m	sse-nnw	left crouched	-19.81	10.475	higher	M3/ M1	0,7092527 0,709501	63,40928920723177 40,7449247917955	local
32/65	Nitra	Outlines not recognizable	single	inhumation	no		0				1 fg vessel				0				0						juvenile	18-20	f	f	ese-wnw	left crouched	-20.545	10.305	higher	M1	0.709285	58.3074	local
69/65	Nitra	PARTIALY CUT y other STRUCT (upper skeleton preserved)	single	inhumation	yes		0								0				0						juvenile	18-20	m	m	ese-wnw	left crouched	-19.96	10.485	higher
72/65	Nitra	ERODED Outlines not recognizable (altered by a Madnrovee-Kultur structure)	single	inhumation	yes		0								0				0						Young Adult	20-30	m	m	sse-nnw	csupine	-20.41	10.69	higher
6/64	Nitra	GOOD	single	inhumation	no		0				1 vessel	6			0				0						Senile	50-60	f	f	se-nw	crouched on back	-20.06	10.52	higher	M2	0.709325	108.772	local
8/64	Nitra	GOOD	single	inhumation	no	1	1	flat-cylindrical	wood-work	wood-work	1 vessel	1			0				0						Senile	40-55	m	m	ese-wnw	crouched on back	-19.945	10.965	higher	M3	0.709344	105.682	local
65/65	Nitra	GOOD Outlines not recognizable	single	inhumation	no		0				1 vessel				0				0						Mature adult	35-40	f	f	se-nw	crouched on back	-20.025	10.475	higher	M1	0.709395	51.2398	local
70/65	Nitra	PARTIALY EXCAVATED (upper part preserved)	single	inhumation	no		0				1 vessel	3			0				0						Mature adult	35-40	f	f	e-w		-19.76	10.4067	higher
58/65	Nitra	PARTIALY CUT y other STRUCT (upper skeleton preserved)	single	inhumation	no	1	1	other hexagon	wood-work	wood-work	1 vessel	2		1	1	harvest	harvest		0			1 armband/wrist guard			Mature adult	40-50	m	m	sse-nnw		-19.805	10.595	higher	M2	0.709236	56.3638	local
37/65	Nitra	Outlines not recognizable	single	inhumation	yes		0								0				0						Young Adult	24-30	f	f	se-nw	supine	-20.315	9.755	lower	M2	0.709419	101.455	local
1/64	Nitra	GOOD	single	inhumation	no		0				1 vessel				0				0						Young Adult	20-24	f	f	s-n	left crouched	-20.15	9.725	lower
14/64	Nitra	GOOD	single	inhumation	no		0							3	1	not studied	not studied		0			2			Young Adult	24-30	f	f	se-nw	left crouched	-20.43	9.78	lower	M2	0.709368	7.07496	local
20/64	Nitra	GOOD	single	inhumation	yes		0								0				0						Young Adult	24-30	f	f	se-nw	left crouched	-19.86	9.87	lower
33/65	Nitra	GOOD	single	inhumation	yes		0								0				0						Young Adult	24-35	f?	f	ese-wnw	left crouched	-20.31	9.765	lower		0.709536	53.6798	local
27/65	Nitra	GOOD	single	inhumation	no	1	1	flat-convex	not studied	not studied	1 vessel				0				0						Senile	50+	f	f	ese-wnw	left crouched	-20.395	9.96	lower
52/65	Nitra	ERODED Outlines not recognizable	single	inhumation	no		0				1 vessel				0				0						Senile	45-55	f	f	sse-nnw	left crouched	-20.17887 9	9.80161	lower
56/65	Nitra	GOOD Outlines not recognizable	single	inhumation	no		0				1 vessel				0				0						Senile	50+	m	m	ese-wnw	left crouched	-19.89	9.67	lower	M2	0.709491	61.8627	local
66/65	Nitra	GOOD	single	inhumation	no		0				1 vessel				0				0						Senile	50+	f	f	sse-nnw	left crouched	-20.115	10.025	lower
22/65	Nitra	GOOD	single	inhumation	yes		0								0				0						Senile	45-55	f	f	sse-nnw	left crouched	-20.42	10.035	lower	M2	0.708599	265.987	non-local
35/65	Nitra	GOOD	single	inhumation	no		0				1 vessel	2			0				0						Senile	45-55	f?	f	e-w	left crouched	-19.935	10.075	lower
39/65	Nitra	GOOD	single	inhumation	no		0					1			0				0						Mature adult	40-50	f?	f	ssw-nne	left crouched	-19.825	9.975	lower		0.710161	41.2418	non-local
64/65	Nitra	GOOD	single	inhumation	yes		0								0				0						Mature adult	40-45	f	f	se-nw	left crouched	-20.316666667	9.75333	lower	M1	0.710464	24.1559	non-local
3/64	Nitra	DISTURBED	single	inhumation	no		0				1 vessel				0				0			1 armband/wrist guard			juvenile	16-17	m?	m	e-w	left crouched	-19.98	9.255	lower
48/65	Nitra	GOOD	triple	inhumation	yes		0								0				0						juvenile	20-24	f	f	e-w	left crouched	-20.305	9.565	lower	M1	0.709831	43.1985	non-local
7/64	Nitra	SKELETON ERODED + VERY DISTURBED	single	inhumation	no		0				1 vessel				0				0						Mature adult	40-50	m?	m	ese-wnw		-20.425	9.71	lower	M2	0.709677	109.091	local
4/64	Nitra		single	inhumation	no		0				2 vessels			4	1	2 no used 1 buchering 1 vegetal hard	animal other		0			1			Mature adult	30-40	m	m			-19.923333333	10.25	lower	M3	0.709444	52.4315	local
41/65	Nitra	GOOD - Irregular Outlines	single	inhumation	no		0				1 vessel			1	1	ind	ind		0						juvenile	13-14	ind	ind	sse-nnw	supine	-20.11	10.215		M2	0.709403	41.6775	local
71/65	Nitra	GOOD Outlines not recognizable	single	inhumation	no		0				1 vessel				0				0						Non-adult 2	5-6 years	non-adult	non-adult	se-nw	right crouched	-20.205	10.6
45/65	Nitra	GOOD	single	inhumation	yes		0								0				0						Mature adult	40-50	m?	m	sse-nnw	right crouched				M1	0.709521	48.7764	local
43/65	Nitra	GOOD	single	inhumation	yes		0								0				0						adult	Adult	ind	ind	se-nw	right crouched
21/64	Nitra	GOOD	single	inhumation	no	1	1	triangular	butchering	butchering	1 vessel	1			0				0						Senile	50-60	m?	m	se-nw	left crouched				PM	0.70931	169.091	local
40/65	Nitra	ERODED	single	inhumation	no	1	1	U	not studied	not studied	1 vessel				0				0						Non-adult 2	4 years	non-adult	non-adult	se-nw	left crouched				M1	0.709524	42.2729	local
42/65	Nitra	ERODED	single	inhumation	no		0				1 vessel				0				0						Non-adult 2	6-7 years	non-adult	non-adult	se-nw	left crouched					0.709324	71.9538	local
23/65	Nitra	GOOD	single	inhumation	yes		0								0				0						Non-adult 2	11-12	non-adult	non-adult	se-nw	left crouched	-20.295	9.555
29/65	Nitra	GOOD	single	inhumation	yes		0								0				0						Non-adult 2	10 years	non-adult	non-adult	se-nw	left crouched	-20.505	9.63		M2	0.709491	34.6854	local
38/65	Nitra	Irregular Outlines, missing left lateral	single	inhumation	yes		0								0				0						Non-adult 2	6-7 years	non-adult	non-adult	sse-nnw	left crouched	-20.6	10.11
49/65a	Nitra	GOOD	triple	inhumation	yes		0								0				0						Non-adult 2	5-6 years	non-adult	non-adult	e-w	left crouched	-20.285	9.49		M1	0.70956	42.2729	local
50/65	Nitra	GOOD	triple	inhumation	yes		0								0				0						Non-adult 2	4-5 years	non-adult	non-adult	e-w	left crouched	-20.245	10.64		M1	0.709587	43.9199	local
28/65	Nitra	ERODED	single	inhumation	no		0				1 vessel				0				0						Non-adult 1	6 months	non-adult	non-adult		left crouched	-19.215	12.72
47/65	Nitra	GOOD	single	inhumation	no		0				1 vessel				0				0						Non-adult 1	1.5 years	non-adult	non-adult	ese-wnw	left crouched	-19.405	12.02
74/65	Nitra	PARTIALY CUT by Burial 32	single	inhumation	no		0				1 vessel				0				0						Non-adult 1	2-3 years	non-adult	non-adult	sse-nnw	left crouched	-20.305	10.8		M3/ M1	0,709487/ 0,709488	75,1517501715339/ 35,5981974496739	local
31/65	Nitra	ERODED	single	inhumation	no		0								0				0				1		Non-adult 1	3 years	non-adult	non-adult	se-nw	left crouched	-19.835	12.825		M1	0.709506	46.9698	local
55/65	Nitra	VERY ERODED Outlines not recognizable	single	inhumation	yes		0								0				0						Non-adult 1	6 months	non-adult	non-adult	se-nw	left crouched
67/65	Nitra	PARTIALY CUT y other STRUCT (upper skeleton preserved)	single	inhumation	yes		0								0				0						Non-adult 1	2 years	non-adult	non-adult	sse-nnw	left crouched	-19.11	12.3567
73/65	Nitra	GOOD	single	inhumation	yes		0								0				0						Non-adult 1	0.5-1 year	non-adult	non-adult	sse-nnw	left crouched				M2	0.709511	12.4332	local
76/65	Nitra	GOOD	single	inhumation	no	1	1	U	hard material	hard material	1 vessel			2	1	1 ind 1 not used	Not used?		0						Mature adult	40-50	m?	m		left crouched					0.70949	40.2599	local
63/65	Nitra	DISTURBED	single	inhumation	yes		0								0				0						Mature adult	35-40	m?	m	se-nw	left crouched
9/64	Nitra	GOOD	single	inhumation	yes		0								0				0						Mature adult	35-40	f	f	se-nw	left crouched				M1	0.709452	78.2831	local
5/64	Nitra	PARTIALLY DISTURBED	single	inhumation	no		0								0				0					graphite	juvenile	16-17	ind	ind	se-nw	left crouched	-19.965	9.88
59/65	Nitra	GOOD. The western edge of the grave pit at the foot of the skeleton disturbed by the tomb 44	single	inhumation	no		0				1 vessel				0				0						juvenile	14-15	ind	ind	e-w	left crouched				M2	0.709456	44.0342	local
75/65	Nitra	DISTURBED - PARTIALY CUT by Burial 33	single	inhumation	yes		0								0				0						juvenile	16-20	ind	ind		left crouched				M1	0.709363	43.3568	local
2/64	Nitra	GOOD (Cut by Grave 6)	single	inhumation	no	1	1	flat-cylindrical	Use indet	Use indet	1 vessel	2			0				0						Mature adult	40-50	m	m	ese-wnw	crouched on front				M3	0.709462	20.3725	local
46/65	Nitra	ERODED Outlines not recognizable	single	inhumation	yes		0								0				0						adult	Adult	ind	ind	se-nw	crouched
16/65	Nitra	DESTROYED	single	inhumation	yes		0								0				0						Young Adult	30	ind	ind			-20.74	9.61
30/65	Nitra	ERODED	single	inhumation	no		0				1 vessel				0				0						Non-adult 2	6-7 years	non-adult	non-adult	s-n		-19.885	10.05		M1	0.709369	54.5456	local
60/65	Nitra	ERODED Outlines not recognizable	single	inhumation	yes		0								0				0						Non-adult 1	1 year	non-adult	non-adult	se-nw						0.709554	45.0911	local
15/65	Nitra	VERY DISTURBED - PARTS MISSING	double	inhumation	yes		0								0				0						adult	Adult	f?	f			-21.005	10.2
Stz-036	Schwetzingen	GOOD (outlines not recognizable)	single	inhumation	no		0				1 vessel		35 shell (filling??)		0				0						juvenile	12--18	ind	ind	ne-sw	left crouched
Stz-110	Schwetzingen	GOOD (outlines not recognizable)	single	inhumation	no		0						3 shell		0				0						Mature adult	30-40	f	f	sw-ne	left crouched	-20.41	8.47	medium	PM	0.70936	81	local
Stz-142	Schwetzingen	GOOD (outlines not recognizable)	single	inhumation	no		0						2 shell Anodonta cygnea and Unio pictorum fragments		0				0			3 bone projectiles			Mature adult	40-50	m	m	ne-sw	left crouched	-20.22	8.395	medium	PM	0.7096	104	local
Stz-154	Schwetzingen	GOOD	single	inhumation	no		0						2 shell		0				0					stone object?	senile	50-60	m	m	ne-sw	right crouched	-20.15	8.63	medium	PM	0.70974	54	local
Stz-200	Schwetzingen	GOOD	single	inhumation	no	1	1	ind	Not usable	ind	1 vessel		2 shell	1	1	cut hide-work with abrasive?/fresh pottery?	hide work		0						senile	60-75	m	m	ne-sw	left crouched	-19.61	9.2	medium	PM	0.70958	64	local
Stz-106	Schwetzingen	GOOD	single	inhumation	no		0						2 shell	1	1	not studied	not studied		0			5 bone projectiles		sandstone object	Mature adult	30-40	m	m	w-e	left crouched	-20.89	8.925	medium	PM	0.71041	65	non-local
Stz-170	Schwetzingen	GOOD CUT by other st (left half of the burial missing	single	inhumation	no		0					2 bead	2 magansese oxide bead		0				0						Young adult	20-30	f?	f	ne-sw	left crouched	-20.12	7.93	lower	PM	0.70957	75	local
Stz-037	Schwetzingen	GOOD (outlines not recognizable)	single	inhumation	no		0						2 Glycimeris-Muschel		0				0			9 needles			Mature adult	30-40	f	f	ne-sw	left crouched	-20.09	8.715	medium	PM	0.70938	87	local
Stz-098	Schwetzingen	GOOD (outlines not recognizable)	single	inhumation	no	1	1	flat-convex	used ind	Use indet			19 shell Nucella lapillus	1	1	Not used	Not used?		0			3 bone projectiles		graphite	Non-adult 2	3--5	non-adult	non-adult	w-e	left crouched
Stz-177	Schwetzingen	GOOD (outlines not recognizable)	single	inhumation	no	1	1	flat-convex	used soft	soft			1 muscle bead		0				0						Mature adult	40-50	m	m	ne-sw	left crouched	-19.98	9.245	medium	PM	0.70983	39	local
Stz-131	Schwetzingen	GOOD	single	inhumation	no		0				1 vessel		1 magansese oxide bead		0				0						Young adult	25-35	f	f	ne-sw	left crouched	-20.375	8.695	medium	PM	0.7098	56	local
Stz-016	Schwetzingen	GOOD	single	inhumation	no	PERFORATED MACE	0	flat-convex	medium hard material	hard material				1	1	ind	ind	1	1	Not used?		1 projectile			senile	>50	m	m	ne-sw	right crouched/extended	-20.06	9.945	higher	PM	0.7093	74	local
Stz-082	Schwetzingen	GOOD (outlines not recognizable)	single	inhumation	no		0								0				0			1			Mature adult	40-50	m	m	ne-sw	right crouched	-20.24	9.76	higher	PM	0.709259	220	local
Stz-185	Schwetzingen	ERODED (outlines no recognizable)	single	inhumation	yes		0								0				0						Mature adult	40-50	m?	m	sw-ne	right crouched	-20.265	9.845	higher	PM	0.70953	43	local
Stz-101	Schwetzingen	GOOD (outlines not recognizable)	single	inhumation	no		0				1 vessel				0				0						senile	55-64	f	f	se-nw	left crouched	-20.095	10.705	higher	PM	0.70939	100	local
Stz-054	Schwetzingen	ERODED (outlines not recognizable)	single	inhumation	no		0							1	1	not studied	not studied		0						Mature adult	40-60	f	f	e-w	left crouched	-19.742437567	9.74028	higher	PM	0.71435	192	non-local
Stz-128	Schwetzingen	PARTIALLY CUT by other st (head missing)	single	inhumation	yes		0								0				0						Mature adult	40-60	f?	f	e-w	left crouched	-19.975	9.89	higher
Stz-163	Schwetzingen	GOOD (outlines not recognizable) CUT at the feet	single	inhumation	yes		0								0				0						Mature adult	30-40	f	f	nne-ssw	left crouched	-20.235	9.735	higher	PM	0.71011	52	non-local
Stz-176	Schwetzingen	GOOD	single	inhumation	no		0								0				0			2 bone projectiles			juvenile	18-20	f?	f	ne-sw	left crouched	-20.09	10.135	higher	PM	0.70954	34	local
Stz-067	Schwetzingen	GOOD (outlines not recognizable)	single	inhumation	no		0								0				0			1 awl			adult	20-45	f	f	e-w	left crouched	-20.284585055	9.73775	higher	PM	0.71007	57	non-local
Stz-174	Schwetzingen	GOOD (outlines not recognizable)	single	inhumation	no		0							1	1	used?	used?		0						Young adult	25-35	m	m	nne-ssw	right crouched	-19.635	8.32	lower	PM	0.71084	49	non-local
Stz-149	Schwetzingen	GOOD (outlines not recognizable)	single	inhumation	yes		0								0				0						Mature adult	30-40	f?	f	n-s	right crouched	-20.19	7.61	lower	PM	0.70996	137	local
Stz-012	Schwetzingen	GOOD	single	inhumation	yes		0								0				0						juvenile	18-20	f	f	e-w	right crouched	-20.33	8.16	lower	PM	0.71012	64	non-local
Stz-126	Schwetzingen	GOOD - PARTIALLY CUT by other st at the height of the knees	single	inhumation	no		0								0				0					graphite	Young adult	20-30	f	f	nne-ssw	prone	-20.07	8.09	lower	PM	0.70952	49	local
Stz-151	Schwetzingen	GOOD (outlines no recognizable	single	inhumation	no		0					1 bead			0				0						Young adult	20-30	f	f	sw-ne	left crouched	-20.395	8.285	lower	PM	0.71191	135	non-local
Stz-153	Schwetzingen	GOOD	single	inhumation	no		0				1 vessel				0				0						Young adult	20-30	f	f	sw-ne	left crouched	-19.695	7.71	lower	PM	0.70996	67	local
Stz-123	Schwetzingen	GOOD	single	inhumation	yes		0								0				0						Young adult	20-30	f	f	ne-sw	left crouched	-20.32	8.295	lower	PM	0.70943	42	local
Stz-030	Schwetzingen	GOOD (outlines not recognizable)	single	inhumation	yes		0								0				0						senile	50-656	f	f	e-w	left crouched	-20.355	7.95	lower	PM	0.71003	75	local
Stz-038	Schwetzingen	GOOD	single	inhumation	yes		0								0				0						senile	>60	f	f	sw-ne	left crouched	-20.110950212	8.32733	lower	PM	0.7099	154	local
Stz-021	Schwetzingen	GOOD	single	inhumation	no	1	1	U	ind	ind	1 vessel			1	1	harvest	harvest		0			1 awl			Non-adult 2	7-8	non-adult	non-adult	nw-se	left crouched	-20.1	8.025	lower
Stz-129	Schwetzingen	ERODED (outlines not recognizable)	single	inhumation	no		0								0				0			antler pick perforated			Non-adult 2	5--6	non-adult	non-adult	nne-ssw	left crouched	-20.22	7.82	lower
Stz-155	Schwetzingen	GOOD	single	inhumation	yes		0								0				0						Non-adult 2	10--12	non-adult	non-adult	w-e	left crouched	-20.29	7.835	lower
Stz-146	Schwetzingen	GOOD	single	inhumation	no		0				1 vessel				0				0						Mature adult	30-40	f	f	nne-ssw	left crouched	-20.45	7.89	lower	PM	0.70987	46	local
Stz-194	Schwetzingen	GOOD	single	inhumation	no		0								0				0			3 (1 projectile, 2 indet)			Mature adult	30-40	m	m	ssw-nne	left crouched	-19.705	8.27	lower	PM	0.70943	70	local
Stz-025	Schwetzingen	GOOD	single	inhumation	no		0				1 vessel				0				0						adult	25-45	f?	f	se-nw	left crouched	-20.045	8.115	lower	PM	0.70923	61	local
Stz-143	Schwetzingen	GOOD	single	inhumation	yes		0								0				0						Mature adult	30-40	m?	m	ne-sw	supine	-19.86	8.63	medium	PM	0.70934	77	local
Stz-133	Schwetzingen	GOOD	single	inhumation	no	1	1	U	butchering	butchering					0			11	1	non-used		1			adult	20-40	m	m	sw-ne	supine	-19.96	9.07	medium	PM	0.70962	69	local
Stz-006	Schwetzingen	GOOD - PARTIALLY CUT by other st at the height of the knees	single	inhumation	no	1	1	flat-convex	wood-work	wood-work					0				0			1 projectile			adult	20-40	m	m	nne-ssw	supine	-20.185	8.645	medium
Stz-009	Schwetzingen	GOOD - feet cut bu other structure	single	inhumation	yes		0								0				0						Young adult	20-30	m?	m	ne-sw	right crouched	-20.535	9.1	medium	PM	0.71115	64	non-local
Stz-043	Schwetzingen	GOOD	single	inhumation	no	1	1	U	not-used?	not-used?	1 vessel				0			4	1	1 Used? 3 not-used			1		senile	50-60	m	m	ne-sw	right crouched	-19.819394004	9.02031	medium	PM	0.70964	101	local
Stz-019	Schwetzingen	GOOD	single	inhumation	yes		0								0				0						senile	50-60	f	f	ne-sw	right crouched	-20.2	8.74	medium	PM	0.70983	143	local
Stz-201	Schwetzingen	GOOD (outlines not recognizable)	single	inhumation	no		0				1 vessel				0				0						Mature adult	39-44	f	f	n-s	right crouched	-20.18	8.705	medium	PM	0.70937		local
Stz-042	Schwetzingen	GOOD	single	inhumation	yes		0								0				0						Mature adult	30-40	m?	m	e-w	right crouched	-20.427128755	8.67034	medium	PM	0.71184	83	non-local
Stz-199	Schwetzingen	GOOD (outlines not recognizable)	single	inhumation	yes		0								0				0						Mature adult	30-40	f?	f	ne-sw	right crouched	-20.4	9.23	medium	PM	0.70979		local
Stz-218	Schwetzingen	GOOD (outlines not recognizable)	single	inhumation	no		0				1 vessel?			1	1	cut hide-work with abrasive?/fresh pottery?	hide work	1	1	Not-used?					juvenile	17--20	f?	f	nne-ssw	right crouched	-20.275	8.815	medium	PM	0.70951	70	local
Stz-115	Schwetzingen	ERODED (outlines not recognizable) - double grave with 116?	double?	inhumation	yes		0								0				0						juvenile	16--19	f?	f	ene-wsw	right crouched	-20.35	9.245	medium	PM	0.70928	64	local
Stz-189	Schwetzingen	GOOD	single	inhumation	no		0							1	1	Not used?	Not used?		0			2 bone projectiles			juvenile	18-20	m	m	ne-sw	right crouched	-20.11	8.925	medium	PM	0.71088	81	non-local
Stz-150	Schwetzingen	GOOD (outlines no recognizable	single	inhumation	yes		0								0				0						Mature adult	40-50	f?	f	n-s	left crouched?	-20.22	8.515	medium	PM	0.71215	109	non-local
Stz-169	Schwetzingen	GOOD	single	inhumation	yes		0								0				0					sandstone fragment	Young adult	25-35	m	m	sw-ne	left crouched	-20.07	8.935	medium	PM	0.71092	82	non-local
Stz-048	Schwetzingen	GOOD	single	inhumation	no		0				1 vessel	1 medalion 1 bracelet			0				0			1 awl			Young adult	24-34	m	m	nw-se	left crouched	-19.895	8.63	medium
Stz-073	Schwetzingen	GOOD (outlines not recognizable)	single	inhumation	no		0				1 vessel			1	1	harvest	harvest	2	1	Not used?					Young adult	20-30	m	m	ne-sw	left crouched	-19.819596896	9.09926	medium	PM	0.70937	41	local
Stz-109	Schwetzingen	GOOD	single	inhumation	no		0				1 vessel				0				0			1			Young adult	20-30	f	f	ne-sw	left crouched	-20.13	9.52	medium	PM	0.71086	130	non-local
Stz-122	Schwetzingen	GOOD	single	inhumation	no		0				1 vessel				0				0						Young adult	20-30	m	m	sw-ne	left crouched	-20.33	9.25	medium	PM	0.71009	81	non-local
Stz-026	Schwetzingen	GOOD	single	inhumation	no	1	1	flat-cylindrical	Not used?	Not used?					0			4	1	Not used?					Young adult	24-35	m	m	sw-ne	left crouched	-20.025	9.08	medium	PM	0.70975	74	local
Stz-220	Schwetzingen	PARTIALY CUT y other STRUCT (only remaining from lumbars to feet)	single	inhumation	no	1	1	U	wood-work	wood-work					0				0						Young adult	<20-30	m	m	sw-ne	left crouched	-19.705	8.385	medium	PM	0.71066		non-local
Stz-014	Schwetzingen	GOOD	single	inhumation	no		0							2	1	harvest (both)	harvest	2	1	Not used?		1 projectile			Young adult	25-35	m	m	ne-sw	left crouched	-20.175	9.02	medium	PM	0.70932	62	local
Stz-033	Schwetzingen	GOOD (outlines not recognizable)	single	inhumation	no		0							1	1	pottery? Leather+abrasive?	hide work		0				1 frag		Young adult	20-30	f	f	sw-ne	left crouched	-20.405	9.12	medium	PM	0.70984	71	local
Stz-089	Schwetzingen	GOOD (outlines not recognizable)	single	inhumation	yes		0								0				0						Young adult	20-30	m?	m	ne-sw	left crouched	-20.06	9.47	medium	PM	0.7121	163	non-local
Stz-093	Schwetzingen	GOOD (outlines not recognizable)	single	inhumation	no		0								0			1	1	Used?					Young adult	20-30	m?	m	ne-sw	left crouched	-20.21	9.535	medium	PM	0.71063	87	non-local
Stz-105	Schwetzingen	ERODED (outlines not recognizable)	single	inhumation	no		0								0				0				1		Young adult	20-30	f	f	ese-wnw	left crouched	-19.935	9.41	medium	PM	0.70978	64	local
Stz-152	Schwetzingen	GOOD	single	inhumation	no	1	1	flat-convex	used soft	soft				1	1	Not used	Not used?		0					1 pebble scrape elastic, abrasive/ natural?	senile	>60	m	m	sw-ne	left crouched	-19.895	8.9	medium	PM	0.70952	72	local
Stz-187	Schwetzingen	GOOD	single	inhumation	no	1	1	U	used ind	Use indet	1 vessel			1	1	Not used?	Not used?		0			2 (1 projectile)			senile	50-60	m?	m	ne-sw	left crouched	-19.825	8.975	medium	PM	0.70969	65	local
Stz-183	Schwetzingen	GOOD	single	inhumation	no		0				1 vessel				0				0						senile	55-64	f	f	ne-sw	left crouched	-19.955	8.66	medium	PM	0.70952	85	local
Stz-041	Schwetzingen	GOOD (outlines not recognizable)	single	inhumation	yes		0								0				0						senile	50-60	f	f	sw-ne	left crouched	-20.164188694	8.55602	medium	PM	0.71019	83	non-local
Stz-046	Schwetzingen	GOOD (outlines not recognizable)	single	inhumation	yes		0								0				0						senile	50-60	m?	m	w-e	left crouched	-20.331783016	8.8065	medium	PM	0.70964	194	local
Stz-057	Schwetzingen	GOOD	single	inhumation	yes		0								0				0						senile	50-60	f	f	ne-sw	left crouched	-20.290537189	8.51444	medium	PM	0.70923	78	local
Stz-097	Schwetzingen	GOOD (outlines not recognizable)	single	inhumation	no		0							1	1	use indet	use indet		0			2 bone projectiles			senile	50-60	m	m	wnw-ese	left crouched	-20.335	8.555	medium	PM	0.71023	86	non-local
Stz-104	Schwetzingen	GOOD	single	inhumation	yes		0								0				0						senile	50-60	m?	m	ne-sw	left crouched	-20.395	8.84	medium	PM	0.70988	23	local
Stz-130	Schwetzingen	GOOD (outlines not recognizable)	single	inhumation	no		0								0				0			1 antler			senile	50-60	m	m	ne-sw	left crouched	-20.03	8.43	medium	PM	0.70997	69	local
Stz-157	Schwetzingen	GOOD (outlines not recognizable)	single	inhumation	yes		0								0				0						senile	50-60	m	m	ne-sw	left crouched	-19.89	8.39	medium	PM	0.70981	61	local
Stz-190	Schwetzingen	GOOD (outlines not recognizable)	single	inhumation	no		0								0				0						senile	55-64	f	f	ne-sw	left crouched	-20.155	9.03	medium
Stz-070	Schwetzingen	GOOD	single	inhumation	no	1	1	flat-cylindrical	ind	ind					0			2	1	Not used?		1 antler 1 bone projectile		2 pebbles use ind	Mature adult	35-54	m	m	sw-ne	left crouched	-20.114800925	8.82094	medium	PM	0.7093	46	local
Stz-132	Schwetzingen	GOOD	single	inhumation	no		0								0				0					1 pebble use ind, 2 pebble hide-work with mineral abrasive?	Mature adult	35-45	m	m	ne-sw	left crouched	-20.43	8.43	medium	PM	0.71335	132	non-local
Stz-184	Schwetzingen	GOOD	single	inhumation	no		0				1 vessel				0				0					1 pebble	Mature adult	40-50	f	f	nne-ssw	left crouched	-19.905	8.995	medium	PM	0.70955	59	local
Stz-099	Schwetzingen	GOOD (outlines not recognizable)	single	inhumation	no		0					1 bead			0				0						Mature adult	30-40	f	f	sw-ne	left crouched	-20.21	9.51	medium	PM	0.71092	68	non-local
Stz-065	Schwetzingen	GOOD	single	inhumation	no		0				1 vessel				0				0						Mature adult	30-40	f?	f	ne-sw	left crouched	-20.067150908	9.33775	medium	PM	0.71232	73	non-local
Stz-071	Schwetzingen	GOOD (outlines not recognizable)	single	inhumation	no		0				1 vessel				0				0						Mature adult	30-40	f	f	ene-wsw	left crouched	-20.503893582	8.41768	medium	PM	0.70984	41	local
Stz-145	Schwetzingen	GOOD	single	inhumation	no		0				1 vessel				0				0						Mature adult	45-55	f	f	ne-sw	left crouched	-20.47	9.2	medium	PM	0.71125	70	non-local
Stz-010	Schwetzingen	PARTIALY CUT y other STRUCT (cut at the height of the pelvis)	single	inhumation	no		0				1 vessel?				0				0						Mature adult	35-44	m	m	nw-se	left crouched	-19.92	9.045	medium	PM	0.70968	85	local
Stz-035	Schwetzingen	GOOD (outlines not recognizable)	single	inhumation	no	1	1	flat-convex	hard material	hard material					0				0						Mature adult	30-40	m	m	ne-sw	left crouched	-19.98	9.115	medium	PM	0.70955	106	local
Stz-080	Schwetzingen	GOOD (outlines not recognizable)	single	inhumation	no	1	1	flat-convex	Used hard material	hard material					0				0						Mature adult	40-50	m	m	n-s	left crouched	-20.203079629	9.40238	medium	PM	0.70972	57	local
Stz-004	Schwetzingen	GOOD - feet cut bu other st	single	inhumation	no		0								0				0			1 red deer antler gag			Mature adult	36-46	m	m	e-w	left crouched	-20.173562024	8.90739	medium	PM	0.70929	56	local
Stz-005	Schwetzingen	PARTIALY CUT y other STRUCT (superior part intact)	single	inhumation	no		0								0			3	1	Not used?					Mature adult	30-50	m	m	ne-sw	left crouched	-20.339048258	9.16699	medium	PM	0.71031	78	non-local
Stz-011	Schwetzingen	SKELETON ERODED	single	inhumation	yes		0								0				0						Mature adult	mature	m?	m	sw-ne	left crouched	-20.285	9.01	medium	PM	0.70995	75	local
Stz-028	Schwetzingen	GOOD	single	inhumation	yes		0								0				0						Mature adult	40-60 (25-35)	f	f	ne-sw	left crouched	-20.195	8.625	medium	PM	0.70939	44	local
Stz-056	Schwetzingen	GOOD (outlines not recognizable)	single	inhumation	no		0								0				0			1 antler	1		Mature adult	30-40	m	m	e-w	left crouched	-20.120032358	9.09141	medium	PM	0.70942	53	local
Stz-081	Schwetzingen	GOOD (outlines not recognizable)	single	inhumation	no		0							1	1	harvest?	harvest?		0						Mature adult	30-40	m?	m	ne-sw	left crouched	-19.998119184	9.24388	medium	PM	0.71023	49	non-local
Stz-100	Schwetzingen	GOOD (outlines not recognizable)	double (f+neonatus)	inhumation	yes		0								0				0						Mature adult	30-40	m	m	e-w	left crouched	-20.13	9.38	medium	PM	0.71037	78	non-local
Stz-107	Schwetzingen	GOOD	single	inhumation	yes		0								0				0						Mature adult	30-40	f	f	ne-sw	left crouched	-20.09	8.895	medium	PM	0.70965	69	local
Stz-125	Schwetzingen	GOOD (outlines not recognizable)	single	inhumation	yes		0								0				0						Mature adult	30-40	f	f	e-w	left crouched	-20.525	8.83	medium	PM	0.71045	103	non-local
Stz-137	Schwetzingen	GOOD	single	inhumation	yes		0								0				0						Mature adult	35-45	f	f	ne-sw	left crouched	-19.935	8.51	medium	PM	0.70924	111	local
Stz-139	Schwetzingen	GOOD	single	inhumation	no		0								0			1	1	Not used?					Mature adult	40-50	m	m	ne-sw	left crouched	-20	9.305	medium	PM	0.71085	100	non-local
Stz-168	Schwetzingen	GOOD (outlines no recognizable	single	inhumation	yes		0								0				0						Mature adult	30-40	f	f	ne-sw	left crouched	-19.56	9.1	medium	PM	0.71012	52	non-local
Stz-188	Schwetzingen	GOOD (outlines not recognizable)	single	inhumation	yes		0								0				0						Mature adult	30-40	f	f	nne-ssw	left crouched	-20.22	8.58	medium
Stz-219	Schwetzingen	GOOD	single	inhumation	yes		0								0				0						Mature adult	30-40	f	f	n-s	left crouched	-20.145	8.845	medium	PM	0.71172	114	non-local
Stz-031	Schwetzingen	GOOD (outlines not recognizable)	single	inhumation	yes		0								0				0						juvenile	15-18	f	f	w-e	left crouched	-20.425	9.095	medium	PM	0.71033	58	non-local
Stz-045	Schwetzingen	GOOD	single	inhumation	yes		0								0				0						juvenile	11--14	f?	f	wsw-ene	left crouched	-20.060053834	8.62123	medium	PM	0.70954	81	local
Stz-171	Schwetzingen	GOOD CUT by other st (half skull missing)	single	inhumation	yes		0								0				0						juvenile	15-25	f?	f	ne-sw	left crouched	-20.07	9.48	medium	PM	0.70954	58	local
Stz-039	Schwetzingen	GOOD	single	inhumation	no		0				1 vessel				0				0						adult	20-40	f	f	ne-sw	left crouched	-20.262766422	9.0614	medium	PM	0.70957	77	local
Stz-018	Schwetzingen	GOOD	single	inhumation	yes		0								0				0						adult	20-40	f?	f	sw-ne	left crouched	-20.245	9.1	medium
Stz-119	Schwetzingen	GOOD	single	inhumation	yes		0								0				0						adult	20-40	f	f	ne-sw	left crouched	-20.095	8.35	medium	PM	0.70967	94	local
Stz-120	Schwetzingen	PARTIALLY CUT by other st at the height of the lumbars	single	inhumation	yes		0								0				0						adult	20-40	f	f	e-w	left crouched	-20.325	8.79	medium	PM	0.71022	56	non-local
Stz-077	Schwetzingen	VERY ERODED (outlines not recognizable) + fragm bones	single	inhumation	yes		0								0				0						Mature adult	30-40	m?	m	ne-sw		-20.126059295	9.12316	medium	PM	0.71079	47	non-local
Stz-140	Schwetzingen	VERY ERODED (outlines no recognizable) - only legs preserved	single	inhumation	yes		0								0				0						Mature adult	40-60	f	f	ne-sw		-20.04	8.575	medium
Stz-066	Schwetzingen	VERY ERODED (outlines not recognizable) + skeleton very much eroded	single	inhumation	yes		0								0				0						adult	20-45	m?	m			-20.333386362	8.84054	medium	PM	0.71047	71	non-local
Stz-020	Schwetzingen	GOOD	single	inhumation	no		0				1 vessel				0				0						Non-adult 2	4	non-adult	non-adult	sw-ne	right crouched
Stz-180	Schwetzingen	GOOD	single	inhumation	no		0				1 vessel				0				0						Non-adult 2	4--7	non-adult	non-adult	ssw-nne	right crouched
Stz-203	Schwetzingen	GOOD	single	inhumation	no		0				1 vessel				0				0			4 bone projectiles			Non-adult 2	5--7	non-adult	non-adult	n-s	right crouched
Stz-159	Schwetzingen	GOOD	single	inhumation	yes		0								0				0						juvenile	15--18	non-adult	non-adult	nne-ssw	right crouched
Stz-114	Schwetzingen	PARTIALLY CUT by other st at the height of the lumbars	single	inhumation	yes		0								0				0						Young adult	20-35	f	f	ne-sw	left crouched?				PM	0.71014	73	non-local
Stz-058	Schwetzingen	GOOD	single	inhumation	no		0				1 vessel			1	1	Not used?	Not used?		0			antler toggle			Young adult	c. 20	m	m	e-w	left crouched
Stz-032	Schwetzingen	GOOD (outlines not recognizable)	single	inhumation	no		0							1	1	harvest	harvest		0						Young adult	17-30	ind	ind	se-nw	left crouched
Stz-055	Schwetzingen	PARTIALY CUT y other STRUCT (only remaining from torax to legs)	single	inhumation	yes		0								0				0						Young adult	>25	f	f	e-w	left crouched
Stz-217	Schwetzingen	GOOD (outlines not recognizable)	single	inhumation	no		0				1 vessel?				0				0						senile	60-70	f	f	ne-sw	left crouched				PM	0.70913	72	local
Stz-072	Schwetzingen	VERY ERODED (outlines not recognizable) + skeleton very much eroded	single	inhumation	no		0				1 vessel				0				0						Non-adult 2	7--9	non-adult	non-adult	ne-sw	left crouched
Stz-044	Schwetzingen	ERODED (outlines not recognizable)	single	inhumation	yes		0								0				0						Non-adult 2	4--6	non-adult	non-adult	sw-ne	left crouched
Stz-047	Schwetzingen	GOOD (outlines not recognizable)	single	inhumation	yes		0								0				0						Non-adult 2	5--6	non-adult	non-adult	n-s	left crouched
Stz-053	Schwetzingen	GOOD	single	inhumation	yes		0								0				0						Non-adult 2	5-6	non-adult	non-adult	ne-sw	left crouched
Stz-062	Schwetzingen	GOOD (outlines not recognizable)	single	inhumation	yes		0								0				0						Non-adult 2	10-12	non-adult	non-adult	sw-ne	left crouched
Stz-063	Schwetzingen	GOOD	single	inhumation	yes		0								0				0						Non-adult 2	5--9	non-adult	non-adult	ne-sw	left crouched
Stz-069	Schwetzingen	ERODED (outlines not recognizable)	single	inhumation	yes		0								0				0						Non-adult 2	7--11	non-adult	non-adult	n-s	left crouched
Stz-076	Schwetzingen	ERODED (outlines not recognizable)	single	inhumation	yes		0								0				0						Non-adult 2	5--8	non-adult	non-adult	sw-ne	left crouched
Stz-088	Schwetzingen	VERY ERODED (outlines not recognizable)	single	inhumation	yes		0								0				0						Non-adult 2	6--8	non-adult	non-adult	w-e	left crouched
Stz-116	Schwetzingen	ERODED (outlines not recognizable) - double grave with 115?	double?	inhumation	yes		0								0				0						Non-adult 2	5--8	non-adult	non-adult	wsw-ene	left crouched
Stz-134	Schwetzingen	ERODED (outlines not recognizable)	single	inhumation	yes		0								0				0						Non-adult 2	7--13	non-adult	non-adult	ne-sw	left crouched
Stz-147	Schwetzingen	ERODED (outlines no recognizable)	single	inhumation	yes		0								0				0						Non-adult 2	12-14	non-adult	non-adult	ne-sw	left crouched
Stz-175	Schwetzingen	GOOD	single	inhumation	yes		0								0				0						Non-adult 2	c.5	non-adult	non-adult	w-e	left crouched
Stz-191	Schwetzingen	ERODED (outlines no recognizable)	single	inhumation	yes		0								0				0						Non-adult 2	4--6	non-adult	non-adult	sw-ne	left crouched
Stz-196	Schwetzingen	GOOD (outlines not recognizable)	single	inhumation	yes		0								0				0						Non-adult 2	7--11	non-adult	non-adult	ne-sw	left crouched
Stz-197	Schwetzingen	ERODED (outlines no recognizable)	single	inhumation	yes		0								0				0						Non-adult 2	3--5	non-adult	non-adult	ne-sw	left crouched
Stz-215	Schwetzingen	GOOD	single	inhumation	yes		0								0				0						Non-adult 2	12--15	non-adult	non-adult	ne-sw	left crouched
Stz-204	Schwetzingen	ERODED (outlines no recognizable)	single	inhumation	no?		0								0				0					sandstone fragment	Non-adult 1	c.6-9 months	non-adult	non-adult	n-s	left crouched
Stz-161	Schwetzingen	VERY ERODED (outlines no recognizable)	single	inhumation	yes		0								0				0						Non-adult 1	c. 2	non-adult	non-adult	ne-sw	left crouched
Stz-090	Schwetzingen	SKELETON ERODED	single	inhumation	yes		0								0				0						Non-adult 1	1--2	non-adult	non-adult	sw-ne	left crouched
Stz-095	Schwetzingen	SKELETON ERODED (outlines not recognizable)	single	inhumation	yes		0								0				0						Non-adult 1	1--2	non-adult	non-adult	sw-ne	left crouched
Stz-112	Schwetzingen	VERY MUCH ERODED (outlines not recognizable)	single	inhumation	yes		0								0				0						Mature adult	40-50	f?	f	ne-sw	left crouched				PM	0.70974	22	local
Stz-015	Schwetzingen	GOOD	single	inhumation	no	1	1	other convex-convex	used ind	Use indet					0			1	1	Not used?					juvenile	9--14	f?	f	ne-sw	left crouched
Stz-179	Schwetzingen	VERY ERODED (outlines no recognizable)	single	inhumation	yes		0								0				0						juvenile	12--18	m?	m	ne-sw	left crouched
Stz-216	Schwetzingen	GOOD (outlines not recognizable)	single	inhumation	yes		0								0				0						Young adult	c. 20	ind	ind	n-s	extended
Stz-211.1	Schwetzingen	GOOD (outlines not recognizable)	double	inhumation	yes		0								0				0						adult	adult	f?	f	ne-sw	extended
Stz-094	Schwetzingen	GOOD (outlines not recognizable)	single	inhumation	yes		0								0				0						juvenile	13-16	m?	m	ne-sw	crouched on front
Stz-117.1	Schwetzingen	ERODED (outlines not recognizable)	double	inhumation	yes		0								0				0						Mature adult	30-50	m?	m	s-n	crouched on back				PM	0.70971	59	local
Stz-205	Schwetzingen	GOOD (outlines not recognizable)	single	inhumation	yes		0								0				0	ind					Mature adult	30-40	ind	ind	ne-sw	crouched on back
Stz-144	Schwetzingen	VERY ERODED (outlines no recognizable) - only legs preserved	single	inhumation	yes		0								0				0						Young adult	>25	f?	f	ne-sw
Stz-049	Schwetzingen	VERY ERODED (outlines not recognizable)	single	inhumation	yes		0								0				0						Perinatal	0-6 months	non-adult	non-adult	nw-se
Stz-124	Schwetzingen	VERY ERODED (outlines not recognizable)	single	inhumation	yes		0								0				0						Perinatal	1--5 months	non-adult	non-adult	ne-sw
Stz-138	Schwetzingen	PLUNDERED (skull area)	single	inhumation	no		0								0				0			1 awl		stone object?	Non-adult 2	5--9	non-adult	non-adult	sw-ne
Stz-182	Schwetzingen	ERODED (outlines no recognizable)	single	inhumation	no		0								0			1	1	Not-used				sandstone fragment	Non-adult 2	7--14	non-adult	non-adult	ssw-nne
Stz-051	Schwetzingen	VERY ERODED (outlines not recognizable)	single	inhumation	no		0				1 vessel				0			2	1	1 used 1 not studied					Non-adult 2	4--6	non-adult	non-adult	nw-se
Stz-160	Schwetzingen	VERY ERODED (outlines no recognizable)	single	inhumation	no		0				1 vessel				0				0						Non-adult 2	inf II	non-adult	non-adult	ne-sw
Stz-213	Schwetzingen	DESTROYED	single	inhumation	no		0				1 vessel				0				0						Non-adult 2	4--6	non-adult	non-adult
Stz-022	Schwetzingen	VERY ERODED (outlines not recognizable)	single	inhumation	yes		0								0				0						Non-adult 2	4	non-adult	non-adult	e-w
Stz-068	Schwetzingen	DESTROYED (outlines not recognizable) + skeleton very much eroded	single	inhumation	yes		0								0				0						Non-adult 2	7--16	non-adult	non-adult
Stz-079	Schwetzingen	DESTROYED	single	inhumation	yes		0								0				0						Non-adult 2	4-9	non-adult	non-adult
Stz-085	Schwetzingen	PARTIALY CUT y other STRUCT (only skull preserved)	single	inhumation	yes		0								0				0						Non-adult 2	4--5	non-adult	non-adult	nw-se
Stz-086	Schwetzingen	VERY ERODED (outlines not recognizable) + fragm bones	single	inhumation	yes		0								0				0						Non-adult 2	3--6	non-adult	non-adult	e-w
Stz-096	Schwetzingen	VERY ERODED (outlines not recognizable)	single	inhumation	yes		0								0				0						Non-adult 2	11--13	non-adult	non-adult
Stz-102	Schwetzingen	VERY ERODED (outlines not recognizable)	single	inhumation	yes		0								0				0						Non-adult 2	6--7	non-adult	non-adult	s-n
Stz-103	Schwetzingen	VERY ERODED (outlines not recognizable)	single	inhumation	yes		0								0				0						Non-adult 2	9--10	non-adult	non-adult	ne-sw
Stz-108	Schwetzingen	VERY ERODED (outlines not recognizable)	single	inhumation	yes		0								0				0						Non-adult 2	4--5	non-adult	non-adult	ese-wnw
Stz-117.2	Schwetzingen	ERODED (outlines not recognizable)	double	inhumation	yes		0								0				0						Non-adult 2	12--15	non-adult	non-adult	ne-sw
Stz-158	Schwetzingen	VERY ERODED (outlines no recognizable)	single	inhumation	no		0								0				0				1		Non-adult 2	5--8	non-adult	non-adult	ne-sw
Stz-167	Schwetzingen	VERY ERODED (outlines no recognizable)	single	inhumation	yes		0								0				0						Non-adult 2	Inf II - juvenile	non-adult	non-adult	ne-sw
Stz-173	Schwetzingen	ERODED (outlines no recognizable)	single	inhumation	yes		0								0				0						Non-adult 2	4--6	non-adult	non-adult
Stz-181	Schwetzingen	ERODED (outlines no recognizable)	single	inhumation	yes		0								0				0						Non-adult 2	3--5	non-adult	non-adult	n-s
Stz-207	Schwetzingen	ERODED (outlines no recognizable)	single	inhumation	yes		0								0				0						Non-adult 2	4-6	non-adult	non-adult	nne-ssw
Stz-208	Schwetzingen	VERY ERODED (outlines no recognizable)	single	inhumation	yes		0								0				0						Non-adult 2	8-12	non-adult	non-adult
Stz-211.2	Schwetzingen	ERODED (outlines not recognizable)	double	inhumation	yes		0								0				0						Non-adult 2	c.5	non-adult	non-adult
Stz-052	Schwetzingen	VERY ERODED (outlines not recognizable)	single	inhumation	yes		0								0				0						Non-adult 1	1-1.5	non-adult	non-adult	nw-se
Stz-087	Schwetzingen	VERY ERODED (outlines not recognizable)	single	inhumation	yes		0								0				0						Non-adult 1	1--2	non-adult	non-adult	e-w
Stz-178	Schwetzingen	VERY ERODED (no drawing)	single	inhumation	yes		0								0				0						Non-adult 1	c.2-3	non-adult	non-adult
Stz-195	Schwetzingen	DESTROYED	single	inhumation	yes		0								0				0						Non-adult 1	2--4	non-adult	non-adult	sw-ne
Stz-075	Schwetzingen	VERY ERODED (outlines not recognizable) + fragm bones	single	inhumation	no	1	1	flat-convex	used ind	Use indet					0				0			1			Mature adult	mature	m?	m
Stz-017	Schwetzingen	SKELETON VERY ERODED	single	inhumation	no	1	1	U?	ind	ind					0				0			3 projectiles			juvenile	18-20	f?	f	s-n					PM	0.71001	61	local
Stz-111	Schwetzingen	PARTIALY CUT y other STRUCT (only tibiae+feet preserved)	single	inhumation	yes		0								0				0						juvenile	13-15	non-adult	non-adult
Stz-165	Schwetzingen	VERY ERODED (outlines no recognizable)	single	inhumation	yes		0								0				0						juvenile	late juvenile?	ind	ind	ne-sw
Stz-172	Schwetzingen	DESTROYED	single	inhumation	yes		0								0				0						juvenile	juvenile or older	ind	ind	sw-ne
Stz-212	Schwetzingen	VERY ERODED (outlines no recognizable)	single	inhumation	no		0								0				0				1		juvenile	juvenile or older	ind	ind
Stz-013	Schwetzingen	SKELETON ERODED	single	inhumation	yes		0								0				0						ind		ind	ind
Stz-078	Schwetzingen	DESTROYED	single	inhumation	no	PERFORATED MACE	0	flat-convex							0				0	ind					adult	adult	ind	ind
Stz-061	Schwetzingen	VERY ERODED (outlines not recognizable)	single	inhumation	yes		0								0				0						adult	adult	f?	f	sw-ne
Stz-113	Schwetzingen	PARTIALY CUT y other STRUCT (only 1 tibiae+feet preserved)	single	inhumation	yes		0								0				0	ind					adult	adult	ind	ind
Stz-136	Schwetzingen	ERODED	single	inhumation	yes		0								0				0	ind					adult	adult	ind	ind	ne-sw
Stz-166	Schwetzingen	VERY ERODED (outlines no recognizable)	single	inhumation	yes		0								0				0						adult	adult	f?	f	ne-sw
Stz-186	Schwetzingen	VERY ERODED (outlines no recognizable)	single	inhumation	yes		0								0				0						adult	>20-50	ind	ind
15/75	Vedrovice	GOOD	single	inhumation	no	1	1	U	wood-work	wood-work	3 vessels	2	4 fake deer	1	1	Not used	Not used?		0				1	1 pebble	Mature adult	35-40	m	m	nw-se	left crouched	-19.2	10.0	medium		0.710847	71	local
79/79	Vedrovice	GOOD	single	inhumation	no	1	1	flat-cylindrical	used soft	soft	1 vessel	1	1 wild boar tusk	1	1	bone/antler	animal other	5	1						Young adult	25-35	m	m	ese-wnw	left crouched	-19.6	10.0	medium		0.709852	202
72/79	Vedrovice	GOOD	single	inhumation	no		0				2 vessels	2	1 marble sead		0				0						Mature adult	30-40	f	f	ese-wnw	left crouched	-19.5	9.3	medium	M2	0.71228	69	non-local
84/80	Vedrovice	GOOD	single	inhumation	no		0						1 marble sead		0				0						Non-adult 2	9	non-adult	non-adult	ese-wnw	left crouched	-20.2	9.9			0.710971	100	local
78/79	Vedrovice	GOOD	single	inhumation	no		0					1	1 marble sead		0				0						Non-adult 2	7-8	non-adult	non-adult	sse-nnw	left crouched	-19.48	9		M2	0.7115	88
59/78	Vedrovice	GOOD	single	inhumation	no	1	1	flat-cylindrical	butchering	butchering					0			2	1						Young adult	25-35	m	m	ese-wnw	right crouched	-19.4	10.3	higher		0.711441	109	local
19/75	Vedrovice	GOOD	single	inhumation	no	1	1	flat-cylindrical	butchering	butchering	2 vessels	24			0				0					1 pebble	Young adult	25-35	m	m	nw-se	left crouched	-21.32	10.9	higher	M3	0.7108	112	local
81a/79	Vedrovice	GOOD	double	inhumation	no		0				2 vessels	1			0				0					1 pebble	Young adult	20-30	f	f	ese-wnw	left crouched	-21.11	10.5	higher
54/78	Vedrovice	GOOD	single	inhumation	no	1	1	U	butchering	butchering	1 vessel	2			0			1	1						Young adult	20-25	m	m	se-nw	left crouched	-19.6	10.1	higher		0.711092	58	local
48/77	Vedrovice	GOOD	single	inhumation	yes		0								0				0						Young adult	18-25	f	f	sse-nnw	left crouched	-19.8	10.3	higher		0.711032	82	local
73/79	Vedrovice	GOOD	single	inhumation	yes		0								0				0						Young adult	20-25	m	m	ese-wnw	left crouched	-19.7	10.2	higher		0.711009	75
93a/80	Vedrovice	GOOD	double	inhumation	no		0					1			0				0						Young adult	18-25	f	f	ese-wnw	left crouched	-19.8	10.2	higher		0.711515	119	local
82/79	Vedrovice	GOOD	single	inhumation	yes		0								0				0						senile	50+	m	m	ese-wnw	left crouched	-19.1	10.6	higher		0.711331	101	local
71/79	Vedrovice	GOOD	single	inhumation	no	1	1	triangular	animal soft	soft	1 vessel				0				0			1			Mature adult	35-45	m	m	ese-wnw	left crouched	-19.3	10.3	higher	M3	0.71112	47
57/78	Vedrovice	GOOD	single	inhumation	no	2	1	U	broken tools + both used + animal matter	soft					0			7	1						Mature adult	40-50	m	m	nw-se	left crouched	-19.6	10.7	higher	M3	0.71092	72	local
14/75	Vedrovice	ERODED PLOW	single	inhumation	no		0					1		1	1	ind	ind		0						Mature adult	35-45	f	f	nw-se	left crouched	-19.3	10.1	higher
23/75	Vedrovice	GOOD	single	inhumation	yes		0								0				0						juvenile	17-20	m	m	se-nw	left crouched	-20.0	10.6	higher	M3	0.71139	57	local
13/75	Vedrovice	GOOD	single	inhumation	yes		0								0				0						adult	Adult	f	f	se-nw	left crouched	-19.7	10.1	higher	M2	0.71114	68	local
31/76	Vedrovice	SEVERELY DESINTEGRATED	single	inhumation	no	1	1	flat-convex	used soft	soft					0				0						adult	Adult	f	f			-20.0	10.3	higher
105/81	Vedrovice	SKULL ERODED PLOW	single	inhumation	yes		0								0				0						Young adult	20-23	f	f	e-w	right crouched	-19.7	9.0	lower		0.711301	91	local
102/81	Vedrovice	SKULL ERODED PLOW	single	inhumation	no		0					1			0				0						Mature adult	40-45	f	f	ese-wnw	right crouched	-20.0	9.2	lower		0.712627	101	non-local
64/78	Vedrovice	GOOD	single	inhumation	yes		0								0				0						Young adult	18-25	f	f	ese-wnw	left crouched	-19.765	9.2	lower	M3	0.71111	57	local
46/77	Vedrovice	GOOD	single	inhumation	no	1	1	triangular	butchering	butchering	1 vessel	2			0			14	1			1?			Young adult	20-35	m	m	sse-nnw	left crouched	-19.845	9.1	lower	M3	0.71115	51	local
83/80	Vedrovice	GOOD	single	inhumation	no		0				1 vessel	4			0				0					2 pebbles	senile	60+	f	f	ese-wnw	left crouched	-19.45	9.1	lower
107/82	Vedrovice	SKELETON ERODED PLOW	single	inhumation	yes		0								0				0						senile	50+	f	f	wnw-ese	left crouched	-19.3	8.9	lower		0.711373	49	local
21/75	Vedrovice	GOOD	single	inhumation	no		0				1 fg vessel			1	1	not studied	not studied		0						Mature adult	30-40	f	f	se-nw	left crouched	-19.61	9.1	lower	M3	0.7116	78	local
61/78	Vedrovice	ERODED PLOW	single	inhumation	yes		0								0				0						Mature adult	40-50	f	f	ene-wsw	left crouched	-19.77	9.2	lower	M1	0.71161	81	local
67/78	Vedrovice	GOOD	single	inhumation	yes		0								0				0						Mature adult	35-45	f	f	ese-wnw	left crouched	-19.645	8.6	lower	M2	0.71226	53	non-local
80/79	Vedrovice	GOOD	single	inhumation	yes		0								0				0						Mature adult	35-45	f	f	ese-wnw	left crouched	-19.6	9.16	lower
36/76	Vedrovice	GOOD	single	inhumation	no	1	1	oval	hide-work	hide-work	2 vessels	3			0				0				1		Mature adult	45-50	f	f	nw-se	left crouched	-19.66	8.8	lower	M1	0.71183	67	local
106/82	Vedrovice	SKULL ERODED PLOW	single	inhumation	no		0				1 vessel				0				0						juvenile	15	f	f	se-nw	left crouched	-19.5	8.9	lower
29/76	Vedrovice	SKELETON HALF MISSING	single	inhumation	yes		0								0				0						juvenile	18-20	f	f	se-nw	left crouched	-20.505	8.9	lower	M3	0.70849	260	non-local
94/80	Vedrovice	SKULL ERODED PLOW	single	inhumation	yes		0								0				0						juvenile	18-25	f	f	ese-wnw	left crouched	-19.67	9	lower	M2	0.71125	49	local
27/76	Vedrovice	SKELETON ERODED PLOW	single	inhumation	no		0				1 vessel				0				0						Young adult	20+	f	f	se-nw		-20.49	9.21	lower
56/78	Vedrovice	DESTROYED	single	inhumation	yes		0								0				0						Non-adult 2	child	non-adult	non-adult			-19.8	9.1	lower
12/74	Vedrovice	ERODED PLOW	single	inhumation	no	1	1	triangular	Used hard material	hard material	2 vessels?				0				0			1			adult	Adult	ind	ind	se-nw		-19.64	9.2	lower
35/76	Vedrovice	DESTROYED	single	inhumation	yes		0								0				0						adult	Adult	f?	f			-19.92	9.2	lower
38/76	Vedrovice	GOOD	single	inhumation	yes		0								0				0						Young adult	30-35	f	f	ese-wnw	right crouched	-20.3	9.5	medium		0.710407	137	non-local
100/81	Vedrovice	GOOD	single	inhumation	no		0				1 vessel	2			0				0						Young adult	30	f	f	nw-se	left crouched	-19.7	10.0	medium	M1	0.71067	33	local
91/80	Vedrovice	GOOD	single	inhumation	no		0				1 vessel	2			0				0						Young adult	18-20	f	f	e-w	left crouched	-19.4	9.8	medium	M3	0.71022	100	non-local
75/79	Vedrovice	GOOD	single	inhumation	no		0					1			0				0						Young adult	25-35	f	f	ese-wnw	left crouched	-19.5	9.3	medium		0.711177	119
66/78	Vedrovice	GOOD	single	inhumation	no		0				2 vessels			1	1	Not used	Not used?	1	1						Young adult	30-35	m	m	e-w	left crouched	-19.7	9.9	medium		0.711529	104	local
76/79	Vedrovice	GOOD	single	inhumation	no	1	1	triangular	wood? Chisel	wood-work?				1	1	use indet	use indet		0			1			Young adult	30-35	m	m	ese-wnw	left crouched	-19.45	9.3	medium	M2	0.7113	46
88/80	Vedrovice	SKELETON ERODED PLOW	single	inhumation	no	1	1	U	wood? Chisel	wood-work?					0				0			1			Young adult	20-30	m	m	se-nw	left crouched	-19.905	9.7	medium	M1	0.71118	75	local
99/81	Vedrovice	GOOD	single	inhumation	yes		0								0				0						Young adult	30	m	m	ese-wnw	left crouched	-20.1	9.5	medium	M3	0.70835	101	non-local
86/80	Vedrovice	GOOD	single	inhumation	no		0				1 vessel	3			0				0						Young adult	25-30	f	f	e-w	left crouched	-19.6	10.0	medium	M3	0.70955	75	non-local
104/81	Vedrovice	GOOD	single	inhumation	no		0				1 vessel				0				0					1 pebble	senile	50+	f	f	nw-se	left crouched	-19.9	9.8	medium		0.711201	98	local
101/81	Vedrovice	GOOD	single	inhumation	no		0								0				0				1 fg	1 pebble	senile	50-55	f	f	se-nw	left crouched	-19.7	9.9	medium	M3	0.70944	80	non-local
68/78	Vedrovice	GOOD	single	inhumation	yes		0								0				0						senile	50+	f	f	wnw-ese	left crouched	-19.495	9.5	medium	M2	0.70959	94	non-local
74/79	Vedrovice	GOOD	single	inhumation	yes		0								0				0						senile	50+	f	f	ese-wnw	left crouched	-19.34	9.4	medium
62/78	Vedrovice	GOOD	single	inhumation	no		0					1		1	1	use indet	use indet		0						Mature adult	30-40	f	f	wnw-ese	left crouched	-19.6	9.4	medium		0.711293	127	local
77/79	Vedrovice	GOOD	single	inhumation	no	1	1	triangular	butchering	butchering	1 vessel				0				0			1			Mature adult	40-50	m	m	ese-wnw	left crouched	-19.3	10.0	medium	M2	0.71113	62
22/75	Vedrovice	GOOD	single	inhumation	yes		0								0				0						Mature adult	35-45	f	f	se-nw	left crouched	-19.8	9.5	medium	M2	0.70976	109	non-local
45/77	Vedrovice	GOOD	single	inhumation	yes		0								0				0						Mature adult	35-45	f	f	se-nw	left crouched	-21.46	9.7	medium	M3	0.71048	60	non-local
63/78	Vedrovice	SKELETON ERODED PLOW	single	inhumation	yes		0								0				0						Mature adult	40-45	m	m	ese-wnw	left crouched	-19.9	10.0	medium	M2	0.71167	59	local
97/80	Vedrovice	GOOD	single	inhumation	yes		0								0				0						Mature adult	30-40	f	f	se-nw	left crouched	-19.7	9.5	medium	M3	0.7102	82	non-local
70/79	Vedrovice	GOOD	single	inhumation	no		0				1 vessel	2			0				0						Mature adult	45-50	f	f	ese-wnw	left crouched	-19.465	9.5	medium	M3	0.70995	54	non-local
43/77	Vedrovice	SKULL ERODED PLOW	single	inhumation	no		0							1	1	bone/antler	animal other		0						juvenile	14	non-adult	non-adult	wnw-ese	left crouched	-20.0	9.7	medium		0.711242	78	local
50/77	Vedrovice	DESTROYED	single	inhumation	no		0				1 vessel				0				0						adult	Adult	m	m	se-nw	left crouched	-19.8	9.5	medium
42/77	Vedrovice	SKULL ERODED PLOW	single	inhumation	no		0					2			0				0						Young adult	20-30	f	f	sse-nnw	crouched on back	-19.5	9.8	medium		0.711011	113	local
108/84	Vedrovice	ERODED PLOW	single	inhumation	yes		0								0				0						senile	adult-senile	m	m			-19.6	9.9	medium
51/77	Vedrovice	DESTROYED	single	inhumation	no		0				1 vessel?				0				0						Mature adult	45-55	f	f	se-nw		-20.7	9.5	medium		0.709112	190	non-local
90/80	Vedrovice	SKELETON ERODED PLOW	single	inhumation	no		0					1			0				0					1 pebble pecking ocre + hide flex	adult	adult	f?	f			-19.7	9.5	medium
25/75	Vedrovice	DESTROYED	single	inhumation	yes		0								0				0						adult	Adult	m	m			-19.5	10.0	medium
89/80	Vedrovice	SEVERELY ERODED PLOW	single	inhumation	yes		0								0				0						adult	adult	f	f			-20.0	9.3	medium
96/80	Vedrovice	GOOD	single	inhumation	no		0					1			0				0						Non-adult 2	3-5	non-adult	non-adult	se-nw	right crouched	-19.5	9.8		M1	0.71116	50	local
17/75	Vedrovice	GOOD	single	inhumation	yes		0								0				0						Non-adult 1	±1	non-adult	non-adult	se-nw	right crouched	-18.7	13.3
103/81	Vedrovice	GOOD	single	inhumation	yes		0								0				0						senile	50	f	f	ese-wnw	left crouched
30/76	Vedrovice	SKULL ERODED PLOW	single	inhumation	no	1	1	flat-cylindrical	toy	toy					0				0				1	1 pebble	Non-adult 2	10-12	non-adult	non-adult	ese-wnw	left crouched	-19.5	9.5			0.710831	88	local
18/75	Vedrovice	GOOD	single	inhumation	no	1	1	flat-convex	hide-work	hide-work	1 vessel				0				0			1			Non-adult 2	6-7	non-adult	non-adult	se-nw	left crouched	-21.46	10		M1	0.71108	48	local
16/75	Vedrovice	GOOD	single	inhumation	yes		0								0				0						Non-adult 2	3-4	non-adult	non-adult	se-nw	left crouched	-19.9	9.7			0.711150	77	local
28/76	Vedrovice	SKELETON ERODED PLOW	single	inhumation	yes		0								0				0						Non-adult 2	4-5	non-adult	non-adult	se-nw	left crouched	-19.9	10.0		M1	0.71093	67	local
40/76	Vedrovice	GOOD	single	inhumation	no		0								0				0						Non-adult 2	8-10	non-adult	non-adult	wnw-ese	left crouched	-19.62	8.8		M2	0.71083	60	local
20/75	Vedrovice	GOOD	single	inhumation	yes		0								0				0						Non-adult 1	3-4	non-adult	non-adult	se-nw	left crouched	-19.725	8.4		M2 decid.	0.71125	45	local
37/76	Vedrovice	GOOD	single	inhumation	no		0				1 vessel				0			1	1						juvenile	12-12	non-adult	non-adult	sse-nnw	left crouched	-19.6	9.6		0.5
32/76	Vedrovice	GOOD	single	inhumation	no	1	1	triangular	toy	toy					0				0						juvenile	12-14	non-adult	non-adult	sse-nnw	left crouched	-19.925	8.4		M1	0.71101	57	local
39/76	Vedrovice	GOOD	single	inhumation	no		0				1 vessel?	12			0			8	1						Non-adult 2	3-4	non-adult	non-adult	sse-nnw	irregular	-19.0	10.5		M1	0.71088	66	local
98/81	Vedrovice	PARTIALY CUT y other STRUCT	single	inhumation	yes		0								0				0						Young adult	young adult	ind	ind
81b/79	Vedrovice	GOOD	double	inhumation	yes		0								0				0						perinatal	neonate	non-adult	non-adult			-20.1	10.4
93b/80	Vedrovice	GOOD	double	inhumation	yes		0								0				0						perinatal	neonate	non-adult	non-adult
24/75	Vedrovice	GOOD	single	inhumation	yes		0								0				0						Non-adult 2	5-7	non-adult	non-adult			-19.9	9.2
60/78	Vedrovice	DESTROYED	single	inhumation	yes		0								0				0						Non-adult 2	child	non-adult	non-adult
95/80	Vedrovice	DESTROYED	single	inhumation	no		0					1			0				0						Non-adult 2	child	non-adult	non-adult			-19.6	9.7
44/77	Vedrovice	DESTROYED	single	inhumation	yes		0								0				0						juvenile	10-14	non-adult	non-adult			-19.9	9.5		M1	0.71169	54	local
87/80	Vedrovice	GOOD	single	inhumation	yes		0								0				0						adult	adult	ind	ind			-19.5	9.7
69/78	Vedrovice	GOOD	single	inhumation	no	1	1	flat-cylindrical	butchering	butchering	4 vessels	18			0			1	1			1	1	2 pebbles	Young adult	20 30	m	m	nw se	left crouched	-20.76	10.8	higher
Ve-172	Vendenheim	GOOD	single	inhumation	no	2	1	U	butchering + ind	butchering	1 vessel		1 RiverShell + 2 indet. shell frags	1	1				0					1 FlintKnapping stone 1 dule oxid ferro + 1 ochre perforated	Non-adult2/ juvenile	12-18	non-adult	non-adult	ese-wnw	supine	-20.270493387	10.4799	medium	M1	0.70901	74
Ve-094	Vendenheim	GOOD (cranium plundered - necklace altered)	single	inhumation	no	2	1	U	butchering + broken	butchering			1 RiverShell + 8 'gasteropodes continentaux' around neck (incomplete due to plunder)	2	1	Not used?	Not used?		0			1 BoneAwl		animal left piglet shoulder + flint pebble	adult		m	m	ese-wnw	supine
Ve-074	Vendenheim	GOOD	single	inhumation	no		0				1 vessel				0			1	1	ind					adult		m	m	wnw-ese	supine	-19.905	11.015	higher	M3	0.709	124
Ve-087	Vendenheim	GOOD	single	inhumation	yes		0								0				0						Non-adult 2	6-9	non-adult	non-adult	sse-nnw	supine	-20.125	11.095	higher	M1	0.70916	77
Ve-107	Vendenheim	GOOD	single	inhumation	yes		0								0				0						juvenile	15	non-adult	non-adult	wnw-ese	supine	-20.320537452	11.3572	higher	M2	0.70907	156
Ve-082	Vendenheim	GOOD	single	inhumation	no	2 PERFORATED MACE	0	U	Used?	Use indet					0				0						adult?		ind	ind	se-nw	supine	-20.065	11.735	higher	M2	0.70881	124
Ve-139	Vendenheim	GOOD	single	inhumation	no	1	1	ind	repaired	Use indet					0			3	1	ind					adult		m	m	ese-wnw	supine	-19.768207339	11.0807	higher	M2	0.70894	118
Ve-161	Vendenheim	GOOD	single	inhumation	yes		0								0				0						adult		f	f	ese-wnw	supine	-20.270363688	11.0724	higher	M2	0.70889	102
Ve-151	Vendenheim	GOOD (partially cut by a modern structure that destroyed the legs from the knees)	single	inhumation	no	1	1	flat-convex	wood-work	wood-work				2	1	ind + soft	other soft		0			2		flint pebble + 1 iron oxide	adult		m	m	ese-wnw	prone	-20.35860467	10.9683	higher	M2	0.71031	147
Ve-104	Vendenheim	GOOD	single	inhumation	yes		0								0				0						adult		m	m	ese-wnw	extended left	-20.187064833	10.9891	higher	M1/ M2	0,70904/ 0,70922	61/ 102
Ve-148	Vendenheim	GOOD	single	inhumation	no	2	1	U	wood-work + ind	wood-work				2	1	Not used? + harvest	harvest	4	1	ind		2			adult		m	m	ese-wnw	crouched on front	-20.074608234	11.1921	higher	M1/ M3	0,70887/ 0,70902	66/ 97
Ve-076	Vendenheim	DESTROYED VERY ERODED	single	inhumation	yes		0								0				0						adult?		ind	ind	e-w		-20.375	11.105	higher	M1/ M3	0,70878 / 0,70893	130/ 77
Ve-159	Vendenheim	GOOD	single	inhumation	yes		0								0				0						Non-adult 2	6-9	non-adult	non-adult	ese-wnw	supine	-20.348682078	9.85601	lower	M1	0.71078	70
Ve-199	Vendenheim	SKELETON ERODED	single	inhumation	yes		0								0				0						Non-adult 2	7-11	non-adult	non-adult	ese-wnw	left crouched	-20.075	9.59	lower	M1	0.70881	171
Ve-132	Vendenheim	GOOD	single	inhumation	no		0				1 vessel				0				0						adult		ind	ind	e-w	left crouched	-19.926068879	8.83256	lower	M1	0.71031	77
Ve-131	Vendenheim	CUT BY OTHER STRUCTURE (legs missing)	single	inhumation	yes		0								0				0						adult		f	f	e-w	left crouched	-20.062465735	8.90819	lower	M2	0.70874	149
Ve-011a	Vendenheim	GOOD	double	inhumation	no	2	1	flat-cylindrical	ind + hard material	hard material					0				0						Non-adult 2	5-8	non-adult	non-adult	ese-wnw	extended right	-19.99	10.115	lower	M1	0.70916	74
Ve-141	Vendenheim	GOOD	single	inhumation	no	1	1	flat-convex	Not usable	ind				1	1	hide-work	hide-work	1	1	ind					Non-adult2/ juvenile	12-18	non-adult	non-adult	ese-wnw	extended left	-20.144290232	9.33225	lower	M1	0.7089	78
Ve-173	Vendenheim	GOOD (feet missing)	single	inhumation	yes		0								0				0						adult		ind	ind	wsw-ene	crouched on front	-20.52446509	9.43804	lower	M1	0.70889	102
Ve-195	Vendenheim	SKELETON ERODED	single	inhumation	no	1 + perforated mace	1	flat-convex + ind	hard material	hard material					0				0						Non-adult 2	6.5-10	non-adult	non-adult	ese-wnw	supine	-20.585	10.71	medium	M1	0.70906	91
Ve-133a	Vendenheim	GOOD	double	inhumation	no	1 + perforated mace	1	oval + indet	hide-work + very hard	hide-work				1	1	use indet	use indet		0			1			Non-adult 2	9-11	non-adult	non-adult	ese-wnw	supine	-20.236444441	10.1567	medium	M1	0.70893	91
Ve-189	Vendenheim	SKELETON ERODED (feet missing)	single	inhumation	no	2	1	flat-cylindrical + oval	hard material + ind	hard material	1 fg vessel			1	1	animal longitudinal	animal other	2	1	ind					adult		ind	ind	e-w	supine	-19.831847083	10.6499	medium	M1	0.70909	127
Ve-017	Vendenheim	VERY ERODED + PARTIALLY CUT by other structure (half cranium missing and half legs missing)	single	inhumation	yes		0								0				0						adult		ind	ind	sse-nnw	supine	-20.185	10.405	medium	M1	0.70879	104
Ve-096	Vendenheim	GOOD	single	inhumation	yes		0								0				0						adult		ind	ind	ese-wnw	supine	-20.523353072	10.2722	medium
Ve-102	Vendenheim	GOOD (partially cut by a modern structure that destroyed part of the left arm and lumbars)	single	inhumation	no		0							1	1	Not used?	Not used?	3	1	ind					adult		ind	ind	wnw-ese	supine	-20.491276602	10.5326	medium	M1	0.70904	92
Ve-186	Vendenheim	GOOD	single	inhumation	no		0								0				0			1		1 ochre fragment	adult		m	m	ese-wnw	prone	-20.1	10.52	medium	M1	0.70884	141
Ve-021	Vendenheim	SKELETON ERODED + legs missing	single	inhumation	yes		0								0				0						Non-adult 2	6-10	non-adult	non-adult	wnw-ese	left crouched	-20.155	10.58	medium
Ve-130	Vendenheim	GOOD	single	inhumation	no		0				1 vessel				0				0						adult		ind	ind	ese-wnw	left crouched	-20.101184373	10.6904	medium	M3	0.70889	106
Ve-011b	Vendenheim	GOOD	double	inhumation	yes		0								0				0						Non-adult 2	4-6	non-adult	non-adult	ese-wnw	extended right	-20.095	9.975	medium	M1	0.70913	82
Ve-133b	Vendenheim	GOOD	double	inhumation	no	1	1	oval	ind	ind					0				0			1			Non-adult 2	7.5-10	non-adult	non-adult	wnw-ese	extended left	-20.179068703	10.3271	medium	M2	0.70917	118
Ve-083	Vendenheim	GOOD	single	inhumation	no	1	1	ind	Not used?	Not used?					0				0					iron oxide	Non-adult 2	3.5-6	non-adult	non-adult	e-w	supine
Ve-091b	Vendenheim	GOOOD (legs missing)	double	inhumation	yes		0								0				0						juvenile		ind	ind	ese-wnw	supine
Ve-182	Vendenheim	SKELETON VERY ERODED	single	inhumation	no		0								0			1	1	ind			1 frag	1 ochre fragment	adult?		ind	ind	ene-wsw	supine
Ve-166	Vendenheim	PARTIALLY DESTROYED CUT BY ANOTHER STRUCTURE	single	inhumation	no		0								0				0				1 frag	1 iron oxide perforated	adult?		ind	ind	wnw-ese	supine
Ve-106	Vendenheim	GOOD	single	inhumation	no	1	1	flat-convex	hard material	hard material	1 fg vessel				0				0						adult?		ind	ind	ese-wnw	supine
Ve-110	Vendenheim	SKELETON ERODED	single	inhumation	no		0				1 vessel				0				0						adult?		ind	ind	ese-wnw	supine
Ve-020	Vendenheim	SKELETON ERODED + cranium and feet destroyed	single	inhumation	no	1	1	flat-cylindrical	butchering	butchering					0				0			1 awl			adult?		ind	ind	ese-wnw	supine
Ve-081	Vendenheim	DESTROYED VERY ERODED + MODERN ALTERATION	single	inhumation	yes		0								0				0						adult?		ind	ind	w-e	supine
Ve-089	Vendenheim	ERODED	single	inhumation	yes?		0								0				0				1 fragment		adult?		ind	ind	ese-wnw	supine
Ve-092	Vendenheim	GOOD	single	inhumation	no		0								0			1	1	ind					adult?		ind	ind	ese-wnw	supine
Ve-109	Vendenheim	DESTROYED (cut 2 structures, only legs remain)	single	inhumation	yes		0								0				0						adult?		ind	ind	ese-wnw	supine
Ve-116	Vendenheim	PARTIALLY DESTROYES SKELETON VERY ERODED	single	inhumation	yes		0								0				0						adult?		ind	ind	ese-wnw	supine
Ve-118	Vendenheim	SKELETON VERY ERODED + CUT BY MODERN STRUCTURE	single	inhumation	yes		0								0				0						adult?		ind	ind	e-w	supine
Ve-143	Vendenheim	SKELETON VERY ERODED + CUT BY MODERN STRUCTURE	single	inhumation	yes		0								0				0						adult?		ind	ind	ene-wsw	supine
Ve-090	Vendenheim	GOOD	single	inhumation	no	1	1	other quadrangular	hard material	hard material				1	1	harvest	harvest	1	1	ind		1 awl		animal young goat leg	adult		ind	ind	ese-wnw	supine				M1/ M3	0,70918/ 0,70926	128/ 88
Ve-128	Vendenheim	SKELETON VERY ERODED + CUT BY MODERN STRUCTURE (cranium missing)	single	inhumation	no		0								0				0					1 FlintKnapping stone + 1 iron oxide	adult		ind	ind	ese-wnw	supine
Ve-156	Vendenheim	GOOD	single	inhumation	no	1	1	U	Not used?	Not used?					0				0			1			adult		m	m	wnw-ese	supine				M2/ M3	0,70892/ 0,70898	116/ 84
Ve-158	Vendenheim	GOOD (part inferior cut by other structure)	single	inhumation	no	1	1	U	Not used?	Not used?					0				0						adult		ind	ind	e-w	supine				M2	0.70912	83
Ve-091a	Vendenheim	GOOOD (legs missing)	double	inhumation	no	1	1	oval	Used/repaired	Use indet					0				0						adult		ind	ind	ese-wnw	supine
Ve-029	Vendenheim	PARTIALLY DESTROYED only half torax and 1 femur preserved	single	inhumation	yes		0								0				0						adult		ind	ind	wsw-ene	supine
Ve-093a	Vendenheim	ERODED	double	inhumation	yes		0								0				0						adult		ind	ind	ese-wnw	supine
Ve-100	Vendenheim	CUT BY OTHER STRUCTURE (missing head and part of the legs)	single	inhumation	yes		0								0				0						adult		ind	ind	ese-wnw	supine
Ve-167	Vendenheim	GOOD SKELETON ERODED	single	inhumation	no	1	1	ind	not studied	not studied	1 vessel			1	1			3	1	ind				1 FlintKnapping stone + 1 iron oxide	adult?		ind	ind	ene-wsw	right crouched
Ve-105	Vendenheim	GOOD	single	inhumation	yes		0								0				0						adult?		ind	ind	ese-wnw	right crouched
Ve-119	Vendenheim	SKELETON VERY ERODED + CUT BY MODERN STRUCTURE	single	inhumation	yes		0								0				0						adult?		ind	ind	ese-wnw	right crouched
Ve-138	Vendenheim	GOOD	single	inhumation	no	1	1	flat-cylindrical	wood-work?	wood-work?					0				0						young adult	20-25	m	m	ene-wsw	prone
Ve-137b	Vendenheim	GOOD	double	inhumation	no		0							1	1	harvest	harvest		0					1 pebble + 1 iron oxide	Non-adult2/ juvenile	15	non-adult	non-adult	wnw-ese	prone
Ve-125	Vendenheim	SKELETON VERY ERODED + PART MISSING (legs missing)	single	inhumation	no	1	1	other irregular	ind	ind				1	1	Not used?	Not used?		0						adult?		ind	ind	e-w	prone
Ve-140	Vendenheim	GOOD SKELETON ERODED	single	inhumation	yes		0								0				0						adult?		ind	ind	ese-wnw	prone
Ve-114	Vendenheim	GOOD (1 leg missing)	single	inhumation	no	1	1	U	Not used?	Not used?				2	1	animal longitudinal	animal other	6	1					1 FlintKnapping stone, 1 ochre perforated, iron oxide	adult		ind	ind	w-e	prone
Ve-137a	Vendenheim	GOOD	double	inhumation	no		0				1 vessel				0				0						Non-adult2/ juvenile	15	non-adult	non-adult	ese-wnw	left crouched
Ve-078	Vendenheim	DESTROYED VERY ERODED	single	inhumation	yes		0								0				0						Non-adult2/ juvenile	12-18	non-adult	non-adult	ese-wnw	left crouched
Ve-176	Vendenheim	GOOD	single	inhumation	no		0				1 vessel				0				0					3 DeerTeeth	Non-adult 2	4.5-7.5	non-adult	non-adult	ene-wsw	left crouched
Ve-093b	Vendenheim	VERY ERODED	double	inhumation	yes		0								0				0						Non-adult		non-adult	non-adult	wnw-ese	left crouched				M1	0.70919	86
Ve-134	Vendenheim	GOOD SKELETON ERODED	single	inhumation	no	1	1	triangular	hard material	hard material					0				0					animal right piglet leg	adult?		ind	ind	ese-wnw	left crouched
Ve-168	Vendenheim	GOOD	single	inhumation	no	1	1	oval	hard material	hard material					0			1	1	ind				1 FlintKnapping stone + 1 iron oxide + 1 ochre frag	adult?		ind	ind	wsw-ene	left crouched
Ve-008	Vendenheim	ERODED	single	inhumation	no		0				1 vessel				0				0						adult?		ind	ind	e-w	left crouched
Ve-015	Vendenheim	VERY ERODED + PARTIALLY CUT by other structure	single	inhumation	yes		0								0				0						adult?		ind	ind	e-w	left crouched
Ve-179	Vendenheim	GOOD	single	inhumation	yes		0								0				0						adult?		ind	ind	ene-wsw	left crouched
Ve-184	Vendenheim	PARTLY DESTROYED (upper part of the skeleton not preserved)	single	inhumation	yes		0								0				0						adult?		ind	ind	ene-wsw	left crouched
Ve-194	Vendenheim	SKELETON ERODED	single	inhumation	yes		0								0				0						adult?		ind	ind	e-w	left crouched
Ve-193	Vendenheim	GOOD (skull missing)	single	inhumation	no	1	1	other quadrangular	not-used?	not-used?					0			1	1	ind				flint pebble	adult		ind	ind	ene-wsw	left crouched				M1	0.70877	121
Ve-012	Vendenheim	VERY ERODED (outlines not identifiable)	single	inhumation	yes		0								0				0						adult	IND	ind	ind	e-w	left crouched
Ve-028	Vendenheim	PARTIALLY DESTROYED SKELETON ERODED - only legs and lumbars preserved	single	inhumation	yes		0								0				0						adult		m?	m	ene-wsw	left crouched
Ve-086	Vendenheim	GOOD PARTIALLY CUT BY OTHER STRUCTURE	single	inhumation	yes		0								0				0						adult		f	f	e-w	left crouched
Ve-124	Vendenheim	GOOD	single	inhumation	yes		0								0				0						adult		m	m	ene-wsw	left crouched
Ve-098	Vendenheim	ERODED	single	inhumation	no		0								0			1	1	ind					adult?		ind	ind	ese-wnw	irregular
Ve-111	Vendenheim	SKELETON ERODED	single	inhumation	yes		0								0				0						adult?		ind	ind	wnw-ese	extended right				M1	0.70925	161
Ve-165	Vendenheim	GOOD	single	inhumation	yes		0								0				0						adult		ind	ind	ese-wnw	extended right
Ve-177	Vendenheim	GOOD	single	inhumation	yes		0								0				0						adult		m	m	ese-wnw	extended right				M1	0.70884	113
Ve-099	Vendenheim	GOOD	single	inhumation	no		0								0				0					1 graphite bead	Non-adult 2	4-6	non-adult	non-adult	ese-wnw	extended left
Ve-115	Vendenheim	PARTIALLY DESTROYES SKELETON VERY ERODED	single	inhumation	no	1	1	oval	ind	ind				1	1	animal soft	animal other	3	1					1 iron oxide	adult?		ind	ind	w-e	crouched on back
Ve-160	Vendenheim	GOOD	single	inhumation	no	1	1	other irregular/U	Not used?	Not used?					0				0						adult		m	m	ene-wsw	crouched on back				M1	0.70894	86
Ve-142	Vendenheim	SKELETON VERY ERODED	single	inhumation	no	1	1	oval	hide-work	hide-work	1 fg vessel				0				0					animal left pig shoulder	Non-adult 2	4.5-7.5	non-adult	non-adult	ese-wnw
Ve-164	Vendenheim	GOOD SKELETON ERODED	single	inhumation	yes		0								0				0						Non-adult 2	3.5-6	non-adult	non-adult	ene-wsw
Ve-171	Vendenheim	PARTIALLY DESTROYED (part superior skeleton preserved)	single	inhumation	yes		0								0				0						Non-adult 2	4.5-7	non-adult	non-adult	nnw-sse
Ve-162	Vendenheim	PARTIALLY DESTROYED CUT BY ANOTHER STRUCTURE (only cranium and shoulders preserved)	single	inhumation	no	1	1	flat-cylindrical	not studied	not studied					0				0						adult?		ind	ind	ene-wsw					M2	0.7095	101
Ve-075	Vendenheim	DESTROYED VERY ERODED	single	inhumation	yes		0								0				0						adult?		ind	ind	e-w
Ve-077	Vendenheim	DESTROYED VERY ERODED	single	inhumation	yes		0								0				0						adult?		ind	ind	ese-wnw
Ve-080	Vendenheim	DESTROYED VERY ERODED + MODERN ALTERATION	single	inhumation	yes		0								0				0						adult?		ind	ind
Ve-085	Vendenheim	DESTROYED VERY ERODED	single	inhumation	yes?		0								0				0				1 fragment		adult?		ind	ind	se-nw
Ve-088	Vendenheim	DESTROYED	single	inhumation	yes		0								0				0						adult?		ind	ind	ese-wnw
Ve-112	Vendenheim	SKELETON VERY ERODED (missing cranium)	single	inhumation	yes		0								0				0						adult?		ind	ind	sse-nnw
Ve-117	Vendenheim	PARTIALLY DESTROYES SKELETON VERY ERODED + CUT BY MODERN STRUCTURE+ LEGS MISSING	single	inhumation	no		0								0			1	1	ind					adult?		ind	ind	wsw-ene
Ve-129	Vendenheim	PARTIALLY DESTROYES SKELETON VERY ERODED (only part of the legs preserved)	single	inhumation	yes		0								0				0						adult?		ind	ind	ese-wnw
Ve-136	Vendenheim	SKELETON VERY ERODED + CUT BY MODERN STRUCTURE	single	inhumation	yes		0								0				0						adult?		ind	ind	ese-wnw
Ve-205	Vendenheim	SKELETON VERY ERODED	single	inhumation	yes		0								0				0						adult		ind	ind	ene-wsw					M2	0.70885	169

## Sheet: Table 2
Site	Burial	Code	Sex	Age	Raw material general	Section	Integrity	Grammes	Length	Thickness	Width	HBI	HBI Type	Extractions	Proximal integrity	Proximal fracture	Polish pecking	Fresh pecking	Edge shape	Analisable	Certainty use-wear analysis	Cathegory	General worked material	Worked mat gen charact	Specific activity	Use general	Kinematics
Aiterhofen	GRAB61	61.a	m	mature adult	amphibolite	U	broken	204	128	32	31	103.226	4	presence	broken	extraction	complete polish	absence	sup 1 cm	no	altered	ind				ind
Aiterhofen	GRAB13	13	m?	young adult	amphibolite?	oval	distal fragment	50	68	12.6	38	33.1579	2	presence	ind	ind	complete polish	absence	inf 1 cm	yes	2	Used tool	vegetal?	hard fresh	wood-work?	wood-work?	direct percussion
Aiterhofen	GRAB159	159	f	senile	quartzite schist	U	fragment, unfinished?	172	131	ind	31			ind	ind	ind	complete polish	absence	sup 1 cm	no	x	ind				ind
Aiterhofen	GRAB94	94.a	m	adult	slate-gray diabase	flat-cylindrical	medial fragment	121	88	21	32	65.625	3	presence	ind	staggered	complete polish	ind	x	no		Used/repaired				Used tool
Aiterhofen	GRAB2	2.5	m	adult	amphibolite	flat-convex	whole	193	125.4	18	47.5	37.8947	2	presence	whole	absence	complete polish	absence	inf 1 cm	yes	1	Used tool	animal	soft	butchering	butchering	direct percussion
Aiterhofen	GRAB43	43	indet	adult	nephrite	flat-convex	whole	113	106	13	48	27.0833	2	absence	whole	absence	complete polish	presence	sup 1 cm	yes	2	Not used?				Not used
Aiterhofen	GRAB56	56.b	indet	adult	quartzite	flat-convex	whole	32	64.8	9	29	31.0345	2	presence	whole	absence	complete polish	presence	sup 1 cm	yes	2	Used tool	vegetal		wood-work	wood-work	direct percussion
Aiterhofen	GRAB61	61	m	mature adult	amphibolite	flat-convex	whole	13	70	6	17	35.2941	1	presence	whole	absence	complete polish	absence	x	no	altered	ind				ind
Aiterhofen	GRAB18	18.c	m	mature adult	amphibolite	flat-convex	whole	33	67	10	29.5	33.8983	2	ind	whole	absence	ind	ind	inf 1 cm	no		ind				ind
Aiterhofen	GRAB24	24	indet	mature adult	amphibolite	flat-convex	whole	43	72	9	38	23.6842	2	presence	whole	absence	complete polish	absence	inf 1 cm	Absent at the museum	not studied	x				not studied
Aiterhofen	GRAB61	61	m	mature adult	amphibolite	flat-convex	whole	182	129	33	31	106.452	4	presence	whole	absence	complete polish	absence	inf 1 cm	Absent at the museum	not studied	x				not studied
Aiterhofen	GRAB112	112	f	mature adult	quartzite schist	flat-convex	whole	73	54.4	12.4	49	25.3061	2	absence	ind	ind	complete polish	absence	inf 1 cm	yes	1	Used tool		soft		soft
Aiterhofen	GRAB153	153.a	m	mature adult	amphibolite	flat-convex	whole	101	78	14	52.1	26.8714	2	absence	whole	absence	complete polish	presence	inf 1 cm	yes	1	Used tool	1) animal 2) indet	1) soft 2) hard material	ind	soft animal tissues	direct percussion
Aiterhofen	GRAB58		Non-adult	Non-adult	amphibolite	flat-convex	whole		68	13	42	30.9524	2	presence	whole	absence	complete polish	absence	inf 1 cm	Absent at the museum	not studied	x				not studied
Aiterhofen	GRAB58		Non-adult	Non-adult	amphibolite	flat-convex	whole		62	11	33	33.3333	2	presence	whole	absence	complete polish	absence	inf 1 cm	Absent at the museum	not studied	x				not studied
Aiterhofen	GRAB41	41.b	Non-adult	Non-adult 2	amphibolite	flat-convex	whole	29	54.9	10	30.5	32.7869	2	presence	whole	absence	complete polish	absence	inf 1 cm	yes	1	Used tool	ind	hard		hard material	direct percussion
Aiterhofen	GRAB93	93.1	m	senile	nephrite	flat-convex	whole	270	149.2	34.6	29	119.31	4	absence	whole	absence	complete polish	absence	sup 1 cm	yes	1	Used tool	ind	hard	ind	hard material
Aiterhofen	GRAB102	102	m	senile	amphibolite	flat-convex	whole	46	74	9	40	22.5	2							Absent at the museum	not studied	x				not studied
Aiterhofen	GRAB90	90	m	senile	amphibolite	flat-convex	whole	82	72	14	49	28.5714	2	ind	ind	ind				yes	altered	Not used?				Not used?
Aiterhofen	GRAB10	10.b	m	senile	amphibolite	flat-convex	whole	92	96.7	12.2	42.6	28.6385	2	presence	whole	absence	complete polish	absence	inf 1 cm	yes	1	Used tool	vegetal	hard	wood-work	wood-work	direct percussion
Aiterhofen	GRAB113	113.a	m	young adult	amphibolite	flat-convex	whole	58	69.5	11.7	37.6	31.117	2	presence	whole	absence	complete polish	absence	inf 1 cm	yes	1	Used tool	ind	hard	ind	hard material	percussion
Aiterhofen	GRAB65	65	m?	young adult	Schist	flat-convex	whole	65	88	11	37	29.7297	2	presence	whole	absence	complete polish	absence	inf 1 cm	Absent at the museum	not studied	x				not studied
Aiterhofen	GRAB76	76	f?	young adult	diabase	flat-convex	whole	20	56.5	7.8	28	27.8571	2	presence	whole	absence	complete polish	absence	inf 1 cm	yes	altered	Used tool	ind	hard	ind	Used tool	ind
Aiterhofen	GRAB28	28.b	m	young adult	nephrite	flat-convex	whole		139	17	15	113.333	1	presence	whole	absence	complete polish	absence	inf 1 cm	yes	2	Used tool	vegetal?	hard fresh	wood-work?	wood-work?	percussion
Aiterhofen	GRAB1	1	m	adult	amphibolite	flat-cylindrical	whole	177	123	36	23	156.522	4	presence	whole	absence	complete polish	absence	inf 1 cm	Absent at the museum	x	ind				not studied
Aiterhofen	GRAB156	156	m	mature adult	amphibolite	flat-cylindrical	whole	186	107	23.8	35	68	3	absence	whole	absence	complete polish	absence	sup 1 cm	no	altered	ind				ind
Aiterhofen	GRAB48	48	m	young adult	gabro	flat-cylindrical	whole	179	95	7	20.8	33.6538	2	presence	ind	ind	complete polish	absence	sup 1 cm	yes	3	Used tool	vegetal?		wood-work?	wood-work?
Aiterhofen	GRAB64	64	m	senile	amphibolite	oval	whole	136	105	15.8	51	30.9804	2	absence	whole	absence	complete polish	absence	inf 1 cm	yes	altered	Used tool	ind	medium hard	ind	hard material	direct percussion
Aiterhofen	GRAB12	12.a	m	young adult	amphibolite	oval	whole	33	107	8	22	36.3636	2	presence	whole	absence	complete polish	presence	sup 1 cm	yes	slight alteration	Used tool	Ind	Ind	Ind	Used tool	ind
Aiterhofen	GRAB2	2.2	m	adult	amphibolite	U	whole	54	98	18	16	112.5	1	presence	ext	absence	complete polish	absence	sup 1 cm	yes	slight alteration	Used?	Ind	soft?	Ind	soft	ind
Aiterhofen	GRAB56	56.a	indet	adult	hornfelds	U	whole	142	102	30	25	120	4	presence	whole	absence	complete polish	absence	inf 1 cm	yes	3	Used tool	Ind	Ind	Ind	Used tool	ind
Aiterhofen	GRAB96		indet	indet	gabbro	U	whole		111	23	28	82.1429	3	presence	whole	absence	complete polish	absence	sup 1 cm	Absent at the museum	not studied	x				not studied
Aiterhofen	GRAB139	139	m	juvenile	amphibolite	U	whole	188	130	33.7	22.6	149.115	4	presence	whole	absence	complete polish	absence	inf 1 cm	yes	1	Used tool	vegetal	hard fresh	wood-work	wood-work	direct percussion
Aiterhofen	GRAB117	117	m	mature adult	diabas mylonite	U	whole	172	139	30	20	150	1	presence	whole	absence	complete polish	absence	sup 1 cm	yes	1	Used tool	ind	hard	ind	hard material
Aiterhofen	GRAB141	141	m	mature adult	serpentine	U	whole	84	124	20.8	18	115.556	1	presence	ext	absence	complete polish	presence (hafting area)	sup 1 cm	yes	1	Used tool	1) indet + 2) animal	1) hard + 2) flexible and abrasive	1) indet + 2) hide work+abrasive	hide-work	1) percussion + 2) abrasion
Aiterhofen	GRAB18	18.b	m	mature adult	amphibolite	U	whole	29	96	15	11.9	126.05	1	presence	fractured	frag irregular abrupt	complete polish	absence	sup 1 cm	no	altered	ind				ind
Aiterhofen	GRAB24	24	indet	mature adult	amphibolite	U	whole	44	82	17	15	113.333	1	presence	whole	absence	complete polish	absence	sup 1 cm	Absent at the museum	not studied	x				not studied
Aiterhofen	GRAB158	158.a	f	mature adult	diabase	U	whole	274	153	30	29.4	102.041	4	presence	whole	absence	complete polish	absence	sup 1 cm	yes	altered	Not used?				Not used?
Aiterhofen	GRAB153	153.b	m	mature adult	amphibolite	U	whole	172	124	27	25.2	107.143	4	absence	whole	absence	complete polish	absence	sup 1 cm	yes	1	Used tool	animal	soft		soft animal tissues	direct percussion
Aiterhofen	GRAB29	29	m	mature adult	nephrite	U	whole	66	132	19	15.5	122.581	1	presence	whole (repaired)	absence	complete polish	absence	inf 1 cm	yes	1	Used tool	vegetal	hard fresh	wood-work	wood-work	direct percussion
Aiterhofen	GRAB25	25.a	m	mature adult	amphibolite	U	whole	145	122	28.4	22	129.091	4	presence	whole	absence	complete polish	absence	sup 1 cm	yes	1	Used tool	vegetal	hard fresh	wood-work	wood-work	direct percussion
Aiterhofen	GRAB88	88.1	Non-adult	Non-adult 2	mylonite	U	whole	136	200	22	15.8	139.241	1	presence	whole	absence	complete polish	absence	inf 1 cm	no		ind				ind
Aiterhofen	GRAB41	41.a	Non-adult	Non-adult 2	amphibolite	U	whole	74	98.8	21	18.3	114.754	1	presence	whole	absence	complete polish	absence	sup 1 cm	yes	3	Used tool	animal?	soft		soft animal tissues
Aiterhofen	GRAB102	102	m	senile	nephrite	U	whole	54	110	17	13.5	125.926	1							Absent at the museum	not studied	x				not studied
Aiterhofen	GRAB102	102	m	senile	amphibolite?	U	whole	180	102	29	32	90.625	3							Absent at the museum	not studied	x				not studied
Aiterhofen	GRAB10	10.c	m	senile	amphibolite	U	whole	37	83.3	16.5	15	110	1	presence	whole	absence	complete polish	absence	sup 1 cm	yes	slight alteration	Used tool	Ind	soft fresh	Ind	soft	ind
Aiterhofen	GRAB115	115	m	senile	mylonitic quartzite schist	U	whole	246	139	31	28	110.714	4	presence	parcialment fracturat, pero la part trencada arrodonida… potser ho van deixar així	absence	complete polish	absence	sup 1 cm	yes	altered	Used tool	ind	fresh?	ind	Used tool
Aiterhofen	GRAB10	10.a	m	senile	amphibolite	U	whole	215	136	35.8	26	137.692	4	presence	ext	absence	complete polish	absence	sup 1 cm	yes	1	Used tool	vegetal	hard	wood-work	wood-work	direct percussion
Aiterhofen	GRAB48	48.a	m	young adult	chlorite schist	U	whole	43	91	20	14	142.857	1	presence	whole	absence	complete polish	absence	inf 1 cm	yes	1	Used tool	ind	hard	Ind	hard material	direct percussion
Aiterhofen	GRAB87	87.a	m	young adult	quartzite schist	U	whole	62	117	9	32.6	27.6074	2	presence	whole	absence	complete polish	absence	inf 1 cm	yes	altered	Used Tool	ind	medium-hard	ind	hard material	ind
Aiterhofen	GRAB36	36.a	indet	young adult	nephrite	U	whole	217	123	33	19.4	170.103	1	presence	whole	absence	complete polish	presence	sup 1 cm	no	1	Broken				ind
Aiterhofen	GRAB28	28.e	m	young adult	nephrite	U	whole	81	92.4	12.8	36.8	34.7826	2	presence	whole	absence	complete polish	absence	inf 1 cm	yes	1	Used tool	vegetal	hard fresh	wood-work	wood-work	direct percussion
Aiterhofen	GRAB12	12.b	m	young adult	amphibolite	U	whole	55	96	18.3	16	114.375	1	presence	whole	absence	complete polish	absence	inf 1 cm	yes	slight alteration	Used tool	vegetal?	hard fresh	wood-work?	wood-work?	direct percussion
Aiterhofen	GRAB149		m	adult	amphibolite	U			105	53	33	160.606	4							Absent at the museum	not studied					not studied
Kleinhadersdorf	G9	62228	Non-adult	Non-adult 2	amphibolite	flat-convex	whole	304	163	21.2	50	42.4	2	presence	whole	absence	complete polish	absence	> 1cm	yes	1	Used tool	ind	medium-hard not fatty	ind	hard material	direct percussion
Kleinhadersdorf	64	2	Non-adult	perinatal	amphibolite	flat-convex	whole	44	70	10	31	32.2581	2	absence	whole	absence	complete polish	absence	< 1cm	yes	1	Intentionally broken?	ind	very hard	ind	hard material	direct percussion
Kleinhadersdorf	22	5	Non-adult	perinatal	amphibolite	flat-convex	whole	84	82	13	43	30.2326	2	absence	whole	absence	complete polish	absence	< 1cm	yes	1	Intentionally broken?	ind	hard	ind	hard material	direct percussion
Kleinhadersdorf	40	3	m	young adult	amphibolite	flat-convex	whole	208	114	22	47	46.8085	2	absence	whole	absence	complete polish	absence	> 1cm	yes	1	Used tool	animal	(1) hard + (2) soft	butchering? Meat cutting?	butchering	direct percussion
Kleinhadersdorf	81	9	m	young adult	amphibolite	flat-cylindrical	whole	266	126	25	43	58.1395	3							Absent at the museum	not studied	x				not studied
Kleinhadersdorf	G3	62218	Non-adult	Non-adult 1	quartz phyllite	oval	whole	165	96.4	14	56.3	24.8668	2	absence	whole	absence	complete polish	absence	< 1cm	yes	1	Used tool	(1) animal + (2) ind	(1) soft + (2) hard	ind	soft animal tissues	direct percussion
Kleinhadersdorf	90	3	m	adult	amphibolite	U	whole	239	107	29	36	80.5556	3	presence	whole	absence	complete polish	absence	< 1cm	yes	2	Used tool	animal/vegetal	medium-hard soft	butchering (provable)/wood working?	butchering	direct percussion
Kleinhadersdorf	67-2	9	indet	juvenile	amphibolite	U	whole	229	116	26	39	66.6667	3	presence	broken	staggered	complete polish	presence proximal	> 1cm		2	Used tool	animal	soft	butchering? Meat cutting?	soft animal tissues	direct percussion
Kleinhadersdorf	G16	62231	m	mature adult	amphibolite	U	whole	226	131.2	32	29.4	108.844	4	presence	broken	presence	complete polish	absence	> 1cm	yes	1	Used tool	ind	medium hard	ind	hard material	direct percussion
Kleinhadersdorf	17	9	m	mature adult	amphibolite	U	whole	233	113	26	37	70.2703	3	presence	whole	absence	complete polish	absence	< 1cm	yes	1	Used tool	ind	hard	ind	hard material	direct percussion
Kleinhadersdorf	G.1a	62197	m	mature adult	amphibolite	U	whole	123	101	20	33	60.6061	3	presence	broken	presence	complete polish	presence proximal	> 1cm	yes	1	Used?	ind	ind	ind	ind
Kleinhadersdorf	79	4a	m	young adult	amphibolite	U	whole	269	158	26	32	81.25	3	presence	whole	fresh extracion	complete polish	absence	< 1cm	yes	1	Intentionally broken	ind	very hard	ind	hard material	direct percussion
Nitra	27		f	senile	amphibolite?	flat-convex	whole	x	100	20	60	33.3333	2							Absent at the museum	not studied	not studied				not studied
Nitra	2		m	mature adult	amphibolite	flat-cylindrical	whole	312	182	25.6	38.5	66.4935	3	presence	whole	absence	complete polish	absence	>1cm	no	1	Used tool	ind	ind	ind	Used tool	ind
Nitra	8		m	mature adult	amphibolite	flat-cylindrical	whole	286	150	27.3	35.5	76.9014	3	presence	whole	absence	complete polish	absence	<1cm	yes	1	Used tool	vegetal	hard	wood-work	wood-work	direct percussion
Nitra	25		m	mature adult	amphibolite	flat-cylindrical	whole	369	179	29	37.7	76.9231	3	presence	whole	absence	complete polish	absence	>1cm	yes	1	Used tool	vegetal	hard	wood-work	wood-work	direct percussion
Nitra	58		m	mature adult	amphibolite	hexagon	whole	354	182	26.9	37.7	71.3528	3	presence	whole	absence	complete polish	presence	>1cm	yes	1	Used + repolished	vegetal + repolish ritual?	hard	wood-work	wood-work	percussion + scrape
Nitra	34		m	mature adult	amphibolite	triangular	whole	327	165	31	33	93.9394	3	presence	whole	absence	complete polish	absence	>1cm	yes	3	Used tool	animal?	soft	meat	butchering	direct percussion
Nitra	21		m?	senile	amphibolite	triangular	whole	278	162	29.4	29.6	99.3243	3	presence	whole	absence	complete polish	absence	>1cm	yes	1	Used tool	animal	soft hard	butchering	butchering	direct percussion
Nitra	76		m?	mature adult	amphibolite	U	whole	365	183	29	34.2	84.7953	3	presence	whole	absence	complete polish	absence	<1cm	yes	1	Used tool	ind	hard material	ind	hard material	direct percussion
Nitra	26		m	mature adult	amphibolite?	U	whole	x	100	32	30	106.667	4							Absent at the museum	not studied	x				not studied
Nitra	40		Non-adult	Non-adult 2	amphibolite?	U	whole	x	114	30	28	107.143	4							Absent at the museum	not studied	x				not studied
Schwetzingen	Stz-200		m	senile	microgabro	ind	ind	x	ind	ind	ind			ind	ind	ind	ind	ind	ind	no	very altered	Not usable				ind
Schwetzingen	Stz-017		indet	juvenile	gneis	U?	ind	14	48	15	14	107.143	1	ind	ind	ind	ind	ind	ind	no	altered	ind				ind
Schwetzingen	Stz-015		indet	juvenile	amphibolite	concav-convex	whole	159	87	55	29	189.655	4	presence	whole	x	complete polish	absence	inf 1 cm	yes	1	Used tool	Ind	Ind	Ind	Used tool	ind
Schwetzingen	Stz-006	1989-111-9-1	m	adult	amphibolite	flat-convex	whole	171	99	21	46	45.6522	2	presence	whole	x	complete polish	presence	inf 1 cm	yes	1	Used tool	vegetal	hard	wood-work	wood-work	direct percussion
Schwetzingen	Stz-035		m	mature adult	hornblende gneiss	flat-convex	whole	138	90	19	43	44.186	2	presence	whole	x	complete polish	absence	inf 1 cm	yes	1	Used tool	Ind	hard	Ind	hard material	direct percussion
Schwetzingen	Stz-080		m	mature adult	amphibolite	flat-convex	whole	267	139	22	58	37.931	2	presence	whole	x	complete polish	absence	sup 1 cm	yes	1	Used tool	Ind	hard	Ind	hard material	direct percussion
Schwetzingen	Stz-177		m	mature adult	hornblende gneiss	flat-convex	whole	18	36	11	26	42.3077	2	absence	whole	x	complete polish	absence	inf 1 cm	yes	altered	Used tool	Ind	soft	Ind	soft	direct percussion
Schwetzingen	Stz-075		m?	mature adult	biotite gneiss	flat-convex	whole	27	45	11	35	31.4286	2	presence	whole	x	complete polish	absence	inf 1 cm		3	Used tool	Ind	Ind	Ind	Used tool
Schwetzingen	Stz-098		Non-adult	Non-adult 2	amphibolite	flat-convex	whole	12	34	8	26	30.7692	2	absence	whole	x	complete polish	absence	inf 1 cm	yes	altered	Used tool	Ind	hard	Ind	hard material	direct percussion
Schwetzingen	Stz-152		m	senile	hornblende gneiss	flat-convex	whole	26	41	10	34	29.4118	2	absence	whole	x	complete polish	absence	inf 1 cm	yes	1	Used tool	Ind	soft	Ind	soft	ind
Schwetzingen	Stz-070		m	mature adult	hornblende gneiss	flat-cylindrical	whole	169	108	33	25	132	4	ind	dues grans extraccions escalonades amb arrodoniment posterior	absence	complete polish	absence	sup 1 cm	no	ind	ind				ind
Schwetzingen	Stz-026		m	young adult	amphibolite	flat-cylindrical	whole	128	93	24	33	72.7273	3	presence	whole	x	complete polish	absence	sup 1 cm	yes	altered	Not used?				Not used?
Schwetzingen	Stz-133		m	adult	amphibolite	U	whole	179	107	28	34.5	81.1594	3	presence	whole	x	complete polish	presence	sup 1 cm	yes	1	Used tool	animal/mineral	soft	soft animal tissues	soft animal tissues	direct percussion
Schwetzingen	Stz-021		Non-adult	Non-adult 2	limestone	U	whole	558	245	48	?			absence	x	x	complete polish	absence	straight	Absent at the museum	altered	ind				ind
Schwetzingen	Stz-043		m	senile	hornblende gneiss	U	whole	146	91	26	34	76.4706	3	presence	whole	x	complete polish	presence	sup 1 cm	yes	1	Not used?				Not used?
Schwetzingen	Stz-187		m?	senile	microgabbro	U	whole	205	101	30	39	76.9231	3	absence	whole	x	complete polish	absence	sup 1 cm	yes	altered	Used tool	Ind	Ind	Ind	Used tool	ind
Schwetzingen	Stz-220		m	young adult	amphibolite	U	whole	283	137	32	32	100	4	absence	whole	x	complete polish	absence	sup 1 cm	yes	2	Used tool	vegetal	hard	wood-work	wood-work	direct percussion
Vedrovice	36/76	13057	f	mature adult	amphibolite	oval	proximal and medial fragment	104	66	18	49	36.7347	2	presence	whole	horitzontal + extractions	complete polish	presence		yes	1	Reutilitzed- no PBA	animal	soft flexible	hide/ leather	hide-work	scrape
Vedrovice	31/76	13047	f	adult	amphibolite	flat-convex	whole	70	74	11.4	46	24.7826	2	presence	whole	large extractions	complete polish	absence	< 1cm	yes	3	Used tool	animal?	soft	ind	soft animal tissues	ind
Vedrovice	18/75	13021	Non-adult	Non-adult 2	amphibolite	flat-convex	whole	70	74	13	40	32.5	2	presence	whole	large extractions	complete polish	absence	< 1cm	yes	1	Used tool	animal	abrasive flexible	hide-work	hide-work	scrape
Vedrovice	30/76	13044	Non-adult	Non-adult 2	amphibolite	flat-cylindrical	whole	34	85	11	17.6	62.5	1	presence	whole	absence	complete polish	absence	< 1cm	yes	1	Not used?			possible toy	toy
Vedrovice	69/78	13146	m	young adult	amphibolite	flat-cylindrical	whole	278	173	21.7	40.5	53.5802	3	presence	whole	large extractions	complete polish	absence	> 1cm	yes	1	Used tool	animal	hard soft	meat bone	butchering	direct percussion
Vedrovice	19/75	13025	m	young adult	amphibolite	flat-cylindrical	whole	313	156.3	29.8	37	80.5405	3	absence	whole	staggered	complete polish	absence	> 1cm	yes	1	Used tool	animal	hard soft	meat bone	butchering	direct percussion
Vedrovice	59/78	13190	m	young adult	amphibolite	flat-cylindrical	whole	341	160	29.4	38.7	75.969	3	presence	whole	absence	complete polish	absence	< 1cm	yes	1	Used tool	animal	hard soft	meat bone	butchering	direct percussion
Vedrovice	79/79	13190	m	young adult	amphibolite	flat-cylindrical	whole	300	183	22.7	37	61.3514	3	presence	whole	absence	complete polish	absence	< 1cm	yes	1	ind	ind	soft		soft
Vedrovice	12/74	13002	indet	adult	amphibolite	triangular	whole	172	113.6	24	36.6	65.5738	3	presence	whole	absence	complete polish	absence	> 1cm	yes	1	Repaired	ind	hard		hard material	direct percussion
Vedrovice	32/76	13048	Non-adult	juvenile	amphibolite	triangular	whole	63	109	19	15	126.667	1	presence	whole	absence	complete polish	absence	> 1cm	yes	1	Not used?			possible toy	toy
Vedrovice	77/79	13175	m	mature adult	amphibolite	triangular	whole	318	160	29	36	80.5556	3	presence	whole	absence	complete polish	absence	> 1cm	yes	2	Used tool	animal	hard soft	meat bone	butchering	direct percussion
Vedrovice	71/79	13163	m	mature adult	amphibolite	triangular	whole	183	92.9	25.6	36.4	70.3297	3	presence	natural	absence	complete polish	presence	> 1cm	yes	2	Used tool	animal	soft	meat?	soft animal tissues	direct percussion
Vedrovice	46/77	13085	m	young adult	amphibolite	triangular	whole	321	131.8	30	40.6	73.8916	3	presence	whole	absence	complete polish	presence	> 1cm	yes	2	Used tool	animal	hard soft	meat bone	butchering	direct percussion
Vedrovice	76/79	13171	m	young adult	amphibolite	triangular	whole	224	144	26.6	30	88.6667	3	presence	whole	absence	complete polish	absence	> 1cm	yes	3	Used tool	vegetal?	hard humid flexible	ind	wood-work?	chisel direct percusion
Vedrovice	57/78	13126	m	mature adult	amphibolite	U	whole	191	134.5	30.4	24.3	125.103	4	presence	whole	absence	complete polish	absence	> 1cm	yes	2	Used tool	animal	hard	bone	butchering	chisel direct percusion
Vedrovice	57/78	13125	m	mature adult	amphibolite	U	whole	293	187	34.3	25	137.2	4	presence	whole	absence	complete polish	absence	> 1cm	yes	1	Used tool	ind	hard		hard material	chisel direct percusion
Vedrovice	15/75	13015	m	mature adult	amphibolite	U	whole	554	252	31	35.2	88.0682	3	presence	whole	absence	complete polish	absence	> 1cm	yes	1	Used tool	vegetal	medium hard	wood-work	wood-work	direct percussion
Vedrovice	54/78	13114	m	young adult	amphibolite	U	whole	393	175	29.6	36	82.2222	3	presence	whole	absence	complete polish	absence	> 1cm	yes	1	Used tool	animal	hard soft	meat bone	butchering	direct percussion
Vedrovice	88/80	13214	m	young adult	amphibolite	U	whole	242	170	30	24.4	122.951	4	presence	whole	absence	complete polish	absence	> 1cm	yes	3	Used tool	vegetal?	medium hard humid	ind	wood-work?	chisel direct percusion
Vendenheim	139	139.4	m	adult	microdiorite	ind	broken	153	101	36	26.5	135.849	4	presence	whole	absence	complete polish	absence	<1cm	no	1	Repaired				ind
Vendenheim	94	94.1	m	adult	schist metamorphic	U	fragment	75	83.2	20.8	25.3	82.2134	3	ind	ind	ind	ind	ind	<1cm	no	4	Broken				ind
Vendenheim	151	151.2	m	adult	microdiorite	flat-convex	medial and distal fragment	87	70	47.5	17	279.412	1	presence	presence	diagonal	complete polish	absence	straight	yes	1	Used tool	vegetal	hard	wood-work	wood-work	direct percussion
Vendenheim	106	106.1	indet	adult	gabbro	flat-convex	whole	33	46.3	36	11.6	310.345	1	presence	whole	absence	complete polish	absence	straight	yes	1	Used tool	ind	hard	ind	hard material	direct percusion
Vendenheim	141	141.3	Non-adult	Non-adult2/ juvenile	microdiorite	flat-convex	whole	103	83	41	19.5	210.256	1	presence	whole	absence	complete polish	absence	<1cm	no	altered	Not usable				ind
Vendenheim	189	189.8	indet	adult	microdiorite	flat-cylindrical	whole	22	44.5	18.4	14	131.429	1	absence	whole	absence	complete polish	absence	<1cm	yes	1	Used tool	ind	hard		hard material	direct percussion
Vendenheim	162	162.1	indet	adult	indet	flat-cylindrical	whole	104	75	38	19	200	1							Absent at the museum	1	Used tool				not studied
Vendenheim	20	20.1	indet	adult?	gabbro	flat-cylindrical	whole	154	93.5	43.4	20	217	1	presence	whole	absence	complete polish	absence	<1cm		1	Used tool	animal	hard soft	butchering	butchering	direct percusion
Vendenheim	11.a	11.2	Non-adult	Non-adult 2	amphibolite	flat-cylindrical	whole	15	45	14.4	12.3	117.073	1	absence	whole	absence	complete polish	absence	straight		1	Used tool	ind	hard material		hard material	direct percusion
Vendenheim	11.a	11.1	Non-adult	Non-adult 2	limestone	flat-cylindrical	whole	217	145	29	43	67.4419	3	absence	whole	absence	complete polish	absence	straight	no	altered	Used?	ind			ind
Vendenheim	138	138.1	m	yound adult	gabbro	flat-cylindrical	whole	270	141	30.5	30.9	98.7055	3	presence	whole	absence	complete polish	absence	<1cm	yes	2	Used tool	vegetal?	hard		wood-work?	direct percusion
Vendenheim	125	125.2	indet	adult?	amphibolite	irregular	whole	174	118	38.5	23	167.391	4	presence	whole	absence	complete polish	absence	<1cm	no	altered	ind				ind
Vendenheim	160	160.1	m	adult	tuff	irregular/U	whole	221	99	43	26	165.385	4	presence	whole	absence	complete polish	absence	diagonal	yes	altered	Not used?				Not used?
Vendenheim	168	168.3	indet	adult	amphibolite	oval	whole	151	87	46	22.5	204.444	4	presence	whole	absence	complete polish	absence	<1cm	yes	altered	Used tool	ind	hard	ind	hard material	direct percussion
Vendenheim	189	189.2	indet	adult	amphibolite	oval	whole	88	61.5	49.1	16.2	303.086	1	presence	whole	absence	complete polish	absence	straight	no	altered	ind				ind
Vendenheim	91	91.A1	indet	adult?	indet	oval	whole	54	65	31.8	14.3	222.378	1	presence	whole	unfinished	complete polish	absence	<1cm	no	1	Used/repaired	ind	hard/ repaired?		hard material
Vendenheim	115	115.5	indet	adult?	minette de fer	oval	whole	116	72	48.9	20.1	243.284	4	presence	whole	absence	complete polish	absence	straight	no	3	ind				ind
Vendenheim	142	142.2	Non-adult	Non-adult 2	schist metamorphic	oval	whole	38	60.3	39.3	13	302.308	1	presence	whole	absence	complete polish	absence	<1cm		2	Used tool	animal	soft flexible abrasive	hide-work	hide-work	scraping
Vendenheim	133a		Non-adult	Non-adult 2	microdiorite	oval	whole	52	57.8	38.2	13.8	276.812	1	absence	whole	absence	complete polish	absence	<1cm		1	Used tool	animal	abrasive	hide-work	hide-work	scraping
Vendenheim	133b	133.B1	Non-adult	Non-adult 2	minette de fer	oval	whole	41	50	33	16.4	201.22	1	ind	whole	absence	ind	ind	<1cm	no	altered	ind				ind
Vendenheim	193	193.2	indet	adult	amphibolite	quadrangular	whole	167	106	33.6	21.8	154.128	4	presence	whole	absence	complete polish	absence	<1cm	yes	1	Not used?				Not used?
Vendenheim	90	90.5	indet	adult?	Rhyolitic ignimbrite	quadrangular	whole	60	59.8	42.9	12	357.5	1	presence	whole	absence	complete polish	absence	straight	no	1	Used tool	ind	hard material		hard material	direct percusion
Vendenheim	134	134.1	indet	adult?	amphibolite	triangular	whole	99	91.2	24.9	23.2	107.328	4	presence	whole	absence	complete polish	absence	>1cm		1	Used tool	ind	medium hard	ind	hard material	direct percusion
Vendenheim	94	94.2	m	adult	diorite	U	whole	175	97.8	32	29.3	109.215	4	absence	whole	absence	complete polish	absence	<1cm		1	Used tool	animal	hard soft	butchering	butchering	direct percusion
Vendenheim	148	148.8	m	adult	Schist	U	whole	25	67.4	17.3	15.3	113.072	1	presence	whole	absence	complete polish	absence	>1cm	no	altered	ind				ind
Vendenheim	114	114.10	indet	adult	amphibolite	U	whole	143	103	32.4	23.2	139.655	4	presence	whole	absence	complete polish	absence	<1cm	no	2	Not used?				Not used?
Vendenheim	156	156.2	m	adult	Rhyolitic ignimbrite	U	whole	135	7.83	33.1	28.4	116.549	4	presence	whole	absence	complete polish	presence	<1cm	yes	2	Not used?				Not used?
Vendenheim	158	158.1	indet	adult	amphibolite	U	whole	158	90.2	35.5	26.4	134.47	4	presence	whole	absence	complete polish	absence	<1cm	yes	altered	Not used?				Not used?
Vendenheim	148	148.7	m	adult	amphibolite	U	whole	97	88	26	23.6	110.169	4	presence	whole	absence	complete polish	absence	<1cm		1	Used tool	vegetal	hard	wood-work	wood-work	direct percussion
Vendenheim	83	83.1	Non-adult	Non-adult 2	diorite	U	whole	127	98.4	27	27	100	4	presence	presence	extraction	complete polish	absence	<1cm		1	Not used?				Not used?
Vendenheim	172	172.3	Non-adult	Non-adult2/ juvenile	gabbro	U	whole	184	110	34.3	30.1	113.953	4	presence	whole	absence	complete polish	absence	>1cm	yes	1	Used tool	animal	hard soft	butchering	butchering	direct percussion
Vendenheim	172	172.2	Non-adult	Non-adult2/ juvenile	schist metamorphic	U	whole	25	61.7	14	13.5	103.704	1	absence	whole	absence	complete polish	absence	<1cm	no	altered	ind				ind
Vendenheim	167	167.1	indet	adult	amphibolite	x	whole	88	74.6	41	14.8	277.027	1							Absent at the museum	not studied	x				not studied
Vendenheim	195	195.2	Non-adult	Non-adult 2	quartzite	x	whole	58	77.3	30.2	13.4	225.373	1	absence	x	x	complete polish	absence	x	yes	1	Used tool	ind	hard		hard material	direct percussion

## Sheet: Table 3
Site	Object	Burial	Code	Sex	Age	Description	Analisable	Integrity	Grammes	Length	Thickness	Width	Certainty use-wear analysis	Cathegory	General worked material	Worked mat gen charact	Specific activity	Kinematics	Use
Aiterhofen	FLAKED	GRAB10	10.d	m	senile	blade		whole	2	57	4	17.4	1	Used tool	vegetal		harvest		harvest
Aiterhofen	FLAKED	GRAB106	106	f	senile	blade		whole	10	57	7.6	22	2	Used tool	animal?				animal?
Aiterhofen	FLAKED	GRAB153	153.c	m	mature adult	blade		whole	4	51	4	21	1	Used tool	animal	hard fresh	bone/antler		bone/antler
Aiterhofen	FLAKED	GRAB158	158.b	f	mature adult	blade		whole	4	54	4	19.5	1	Not used					Not used
Aiterhofen	FLAKED	GRAB2	2.4	m	adult	blade		whole	7	50	5	23.9	2	Used tool	animal	abrasive	hide-work		hide-work
Aiterhofen	FLAKED	GRAB25	25.e	m	mature adult	blade	no	whole	5	42	6.7	21	altered	x					ind
Aiterhofen	FLAKED	GRAB41	41.d	Non-adult	Non-adult 2	blade		whole	9	69	6.7	19	3	Ind					ind
Aiterhofen	FLAKED	GRAB65	65	m?	young adult	blade		whole	4	53	6	16	1	Used tool	vegetal		harvest		harvest
Aiterhofen	FLAKED	GRAB78		m	young adult	blade	Absent at the museum	whole		91	3.5	21	not studied	x					not studied
Aiterhofen	FLAKED	GRAB85	85.a	m	senile	blade		x	4	54	5	13	not studied	x					ind
Aiterhofen	FLAKED	GRAB85	85.b	m	senile	blade		x	4	55	4	14.7	not studied	x					ind
Aiterhofen	FLAKED	GRAB85	85.c	m	senile	blade		x	1	33	3.2	11	1	Not used					Not used
Aiterhofen	FLAKED	GRAB94	94.c	m	adult	blade		x	9	61	6	25	1	Not used					Not used
Aiterhofen	FLAKED		185	m	mature adult	blade	not analysed	x		29	3.5	17	altered	Not used					not studied
Aiterhofen	FLAKED		185	m	mature adult	blade	not analysed	x		109	9	29	altered	Not used					not studied
Aiterhofen	FLAKED	GRAB75	75.b	indet	adult	blade fg rt		x	inf 1g	22	4	14	1	Not used					Not used
Aiterhofen	FLAKED	GRAB75	75.e	indet	adult	blade fg rt		x	2	24	3	15	2	Used tool	vegetal		wood-work	engrave	engrave wood
Aiterhofen	FLAKED	GRAB75	75.f	indet	adult	blade fg rt		x		18	3	13	2	Used?					Used?
Aiterhofen	FLAKED	GRAB139	139	m	juvenile	blade rt	Absent at the museum	whole		53.5	4	16	not studied	x					not studied
Aiterhofen	FLAKED	GRAB158	158.c	f	mature adult	blade rt		whole	4	28	5.4	15	1	Not used					Not used
Aiterhofen	FLAKED	GRAB25	25.d	m	mature adult	blade rt	no	whole	4	40.7	3.7	21.7	altered	x					ind
Aiterhofen	FLAKED	GRAB158	158.b	f	mature adult	fg		whole		29	5	15	1	Not used					Not used
Aiterhofen	FLAKED	GRAB18	18.f	m	mature adult	fg		whole	3	37	3.5	12		x					ind
Aiterhofen	FLAKED	GRAB18	18.g	m	mature adult	fg	no	whole	5	47.8	4.3	19.7	altered	x					ind
Aiterhofen	FLAKED	GRAB2	2.3	m	adult	fg		whole	6	60	6	15	2	Used tool	animal	abrasive	hide-work	longitudinal	hide-work
Aiterhofen	FLAKED	GRAB28	28.c	m	young adult	fg	no	x	6	48.6	5	26	altered	x					ind
Aiterhofen	FLAKED	GRAB41	41.c	Non-adult	Non-adult 2	fg		whole	8	58	7	24	3	Ind					ind
Aiterhofen	FLAKED	GRAB36	36.2	indet	young adult	fg cortical		x	2	21	4.5	16.8	1	Used?					Used?
Aiterhofen	FLAKED	GRAB142	142.b	m	mature adult	blade fg		whole	3	35	6	17	1	Used tool	vegetal		harvest?		harvest?
Aiterhofen	FLAKED	GRAB117	117	m	mature adult	fg rt		x		15	2.5	11.5	not studied	x					not studied
Aiterhofen	FLAKED	GRAB117	117	m	mature adult	fg rt		x		20	3	13	not studied	x					not studied
Aiterhofen	FLAKED	GRAB117	117	m	mature adult	fg rt		x		21	2.5	15	not studied	x					not studied
Aiterhofen	FLAKED	GRAB159	159.c	f	senile	fg rt	Absent at the museum	x		21	3	13	not studied	x					not studied
Aiterhofen	FLAKED	GRAB55	55.b	f	young adult	fg rt		whole	10	38.7	6	30.4	1	Used tool	vegetal		wood-work?		wood-work?
Aiterhofen	FLAKED	GRAB75	75.g	indet	adult	fg rt		x		17	2.5	10	1	Not used					Not used
Aiterhofen	FLAKED	GRAB87	87.b	m?	young adult	fg rt		x	3	36	5	19	1	Not used					Not used
Aiterhofen	FLAKED	GRAB93	93.2	m	senile	fg rt		whole	4	38.5	4.8	16.8	1	Used tool	vegetal		harvest		harvest
Aiterhofen	FLAKED	GRAB68		f	mature adult	flake	Absent at the museum	whole		41	5.5	21	not studied	x					not studied
Aiterhofen	FLAKED	GRAB72	72	indet	adult	flake		whole	8	50	6	18	hinge fracture	Used?					Used?
Aiterhofen	FLAKED	GRAB63	63	indet	young adult	flake fg		x	11	65	7	30	1	Not used					Not used
Kleinhadersdorf	FLAKED	79	7	m	young adult	blade		x		40		13		Used tool	animal	soft flexible		longitudinal	hide-work?
Kleinhadersdorf	FLAKED	79	6	m	young adult	blade		x		38		15		Not used					Not used
Kleinhadersdorf	FLAKED	70	2	Non-adult	Non-adult 1	blade fg	no	x		26		19		x					ind
Kleinhadersdorf	FLAKED	17	7	m	mature adult	blade fg rt		x		23		8	1	Used tool	ind		ind	ind	ind
Kleinhadersdorf	FLAKED	17	5	m	mature adult	blade rt		whole		31		14	1	Used tool	vegetal		harvest	longitudinal	harvest
Kleinhadersdorf	FLAKED	17	6	m	mature adult	blade rt		whole		28		14	1	Used tool	animal	soft abrasive	hide-work	scrape transversal	hide-work
Kleinhadersdorf	FLAKED	G.1c	10	f	mature adult	blade rt		whole	3	37.3	5	14.4	1	Used tool	vegetal		harvest	longitudinal	harvest
Nitra	FLAKED	4	4.1	m	adult	blade		x		77		22	1	Used tool	animal	soft	butchering		butchering
Nitra	FLAKED	4	4.3	m	adult	blade		x		36		14	2	Not used					Not used
Nitra	FLAKED	41		indet	juvenile	blade		x		54		14		ind					ind
Nitra	FLAKED	58		m	mature adult	blade fg		x		35		16	1	Used tool	vegetal		harvest	longitudinal	harvest
Nitra	FLAKED	4	4.4	m	adult	fg		x		30		15	1	Used tool	vegetal	hard			wood-work?
Nitra	FLAKED	76	76.1	m?	adult	fg		x		25		10		ind					ind
Nitra	FLAKED	76	76.2	m?	adult	fg		x		10		9	1	Not used					Not used
Nitra	FLAKED	4	4.2	m	adult	flake fg		x		29		17	1	Not used					Not used
Schwetzingen	FLAKED	Stz-033	40.2	f	young adult	blade		x	13	84	6	25	3	Used tool	animal/mineral	abrasive	pottery? Leather+abrasive?	longitudinal	pottery? Leather+abrasive?
Schwetzingen	FLAKED	Stz-054		f	mature adult	blade	no	x	15	83	7	26	x	x					ind
Schwetzingen	FLAKED	Stz-058	67.4	m	young adult	blade		x	8	79	5	18	1	Not used?					Not used?
Schwetzingen	FLAKED	Stz-097	110.2	m	senile	blade		x	25	108	10	31	2	Used tool	ind	ind	ind	longitudinal	ind
Schwetzingen	FLAKED	Stz-098	112.9	Non-adult	Non-adult 2	blade		x	13	109	7	20	1	Not used?					Not used?
Schwetzingen	FLAKED	Stz-174	192.2	m	young adult	blade		x	19	109	7	22	3	Used?					Used?
Schwetzingen	FLAKED	Stz-218	247.4	indet	juvenile	blade		x	20	74	7	30	1	Used tool	animal/mineral	abrasive flexible	cut hide-work with abrasive?/fresh pottery?	longitudinal	cut hide-work with abrasive?/fresh pottery?
Schwetzingen	FLAKED	Stz-152	170.3	m	senile	blade		x	16	104	6	22	1	Not used?					Not used?
Schwetzingen	FLAKED	Stz-187	207.6	m?	senile	blade		x	7	80	5	16	1	Not used?					Not used?
Schwetzingen	FLAKED	Stz-189	209.3	m	juvenile	blade		x	10	89	6	22	1	Not used?					Not used?
Schwetzingen	FLAKED	Stz-014	26.2	m	young adult	blade fg		x		17	4	16	1	Used tool	vegetal		harvest		harvest
Schwetzingen	FLAKED	Stz-014	26.5	m	young adult	blade fg		x	1	13	4	16	1	Used tool	vegetal		harvest		harvest
Schwetzingen	FLAKED	Stz-021	43.6	Non-adult	Non-adult 2	blade fg rt		x	4	43	6	14	1	Used tool	vegetal		harvest		harvest
Schwetzingen	FLAKED	Stz-200	221.5	m	senile	blade rt		x	9	55	7	19	1	Used tool	animal/mineral	abrasive flexible	cut hide-work with abrasive?/fresh pottery?	longitudinal	cut hide-work with abrasive?/fresh pottery?
Schwetzingen	FLAKED	Stz-032	41.2	indet	young adult	blade rt		x	11	71	5	22	1	Used tool	vegetal		harvest		harvest
Schwetzingen	FLAKED	Stz-081	92.2	m?	mature adult	blade rt cortical		x	14	78	8	23	1	Used tool	vegetal	hard	wood-work/ harvest	longitudinal	wood-work/ harvest
Schwetzingen	FLAKED	Stz-016	30.3	m	senile	blade fg		x	10	63	7	26	3	ind					ind
Schwetzingen	FLAKED	Stz-154	171.5	m	senile	blade fg rt		x	4	42	4	17		Used tool	vegetal		harvest	longitudinal	harvest
Schwetzingen	FLAKED	Stz-073	86.7	m	young adult			x	25	130	6	28	1	Used tool	vegetal		harvest		harvest
Schwetzingen	FLAKED	Stz-106		m	mature adult		Absent at the museum	x	12	99	25		x	x					not studied
Schwetzingen	FLAKED	Stz-209		indet	indet		no	x	x	x	x	x	x	x					ind
Vedrovice	FLAKED	66/78	13142	m	young adult	blade		whole		59		13	2	Not used					Not used
Vedrovice	FLAKED	76/79	13173	m	young adult	blade		whole		46		17	1	Used tool	ind	ind			ind
Vedrovice	FLAKED	15/75	13016	m	mature adult	blade fg		whole		33		10	2	Not used					Not used
Vedrovice	FLAKED	43/77	13077	m	juvenile	blade fg		x		52		17	2	Used tool	animal	hard soft	saw bone/antler (soaked?)	transversal	saw bone/antler (soaked?)
Vedrovice	FLAKED	62/78	13135	f	mature adult	blade fg		x		24		12	1	Used tool	ind	ind			ind
Vedrovice	FLAKED	79/79	13034	m	young adult	blade fg		x		30		16	1	Not used					Not used
Vedrovice	FLAKED	14/75	13007	f	mature adult	fg		whole		33		13	3	ind					ind
Vedrovice	FLAKED	79/79	13180	m	young adult	fg		x		36		15	2	Used tool	animal	hard	saw bone/antler (soaked?)	transversal	saw bone/antler (soaked?)
Vedrovice	FLAKED	21/75	13034	f	adult mature		Absent at the museum	whole		31		5	x	x					not studied
Vendenheim	FLAKED	94	94.3	m	adult	blade		x		103.5	5.4	22	2	Not used?					Not used?
Vendenheim	FLAKED	115	115.4	indet	adult?	blade		x		46	3.8	18.8	2	Used tool	animal	soft		longitudinal	soft longitudinal
Vendenheim	FLAKED	148	148.2	m	adult	blade		x		31	5	12.8	1	Used tool	vegetal		harvest		harvest
Vendenheim	FLAKED	151	151.6	m	adult	blade		x		21.5	3.4	15.2	2	Ind					ind
Vendenheim	FLAKED	133a	133.A4	Non-adult	Non-adult 2	blade		x		90.4	5	16.8	1	Used tool	ind	ind	ind		ind
Vendenheim	FLAKED	148	148.1	m	adult	blade		x		108.4	5	17	1	Not used?					Not used?
Vendenheim	FLAKED	125	125.1	indet	adult?	blade		x		115	6.1	22	2	Not used?					Not used?
Vendenheim	FLAKED	189	189.1	indet	adult	blade		x		105.4	6	21	2	Used tool	animal			longitudinal	animal longitudinal
Vendenheim	FLAKED	102	102.4	indet	adult	blade		x		125	7.4	21	1	Not used?					Not used?
Vendenheim	FLAKED	141	141.2	Non-adult	Non-adult2/ juvenile	blade		x		65.2	5.3	16.4	1	Used tool	animal	soft flexible abrasive	hide-work	longitudinal	hide-work
Vendenheim	FLAKED	137b	137.B2	Non-adult	Non-adult 2/juvenile	blade		x		52.1	3.8	15.7	1	Used tool	vegetal		harvest		harvest
Vendenheim	FLAKED	151	151.5	m	adult	blade		x		35.7	5.6	18.5	2	Used?		soft			Used?
Vendenheim	FLAKED	90	90.1	indet	adult?	blade fg		x		49.4	4.8	22.3	1	Used tool	vegetal		harvest	longitudinal	harvest
Vendenheim	FLAKED	114	114.5	indet	adult	blade fg		x		40	3.3	12	2	Used tool	animal			longitudinal	animal longitudinal
Vendenheim	FLAKED	172	172.4	Non-adult	Non-adult2/ juvenile	blade fg		x		53.5	4	19.8	altered	ind					ind
Vendenheim	FLAKED	167	167.12	indet	adult	flake		x		31.6	3	17.3	3	Ind					ind
Vendenheim	FLAKED	165	165.2	indet	adult	flake		x		31.2	7.5	17.8	1	Used tool	animal		hide-work	transversal	hide-work

## Sheet: Table 4
Site	Object	Burial	Code	Sex	Age	Analisable	Integrity	Grammes	Length	Thickness	Width	Certainty use-wear analysis	Cathegory
Aiterhofen	PROJECTILE	GRAB137	137.a	f	mature adult	yes	proximal fragment	inf 1g	17.7	3	15	1	broken
Aiterhofen	PROJECTILE	GRAB137	137.b	f	mature adult	yes	whole	inf 1g	29	2.5	16.7	1	Not used
Aiterhofen	PROJECTILE	GRAB113	113.b	m	young adult	yes	whole	inf 1g	23.7	2.2	17.8	altered	Not used?
Aiterhofen	PROJECTILE	GRAB153	153.d	m	mature adult	yes	whole	4	59	4	17	2	Not used?
Aiterhofen	PROJECTILE	GRAB153	153.e	m	mature adult	yes	whole	3	44.7	5	15	2	Not used?
Aiterhofen	PROJECTILE	GRAB153	153.f	m	mature adult	yes	whole	3	45.5	5	16	2	Not used?
Aiterhofen	PROJECTILE	GRAB61	61d	m	mature adult	yes	whole	3	39	16	5.5	2	Not used?
Aiterhofen	PROJECTILE	GRAB61	61b	m	mature adult	yes	whole	3	43	5.5	15	bending fracture tip + microscopic striation	Used tool
Aiterhofen	PROJECTILE	GRAB61	61c	m	mature adult	yes	whole	2	33	14	4.6	bending/hinge fracture	Used tool
Aiterhofen	PROJECTILE	GRAB18	18.d	m	mature adult	yes	whole	inf 1g	34.5	2.7	10.8	fracture	Used?
Aiterhofen	PROJECTILE	GRAB18	18.e	m	mature adult	yes	whole	inf 1g	24	2	12	fracture	Used?
Aiterhofen	PROJECTILE	GRAB25	25.b	m	mature adult	yes	whole	inf 1g	21.7	3.5	17.2	fracture	Used?
Aiterhofen	PROJECTILE	GRAB75	75.a	indet	adult	yes	x	inf 1g	29	3.5	14	2	Used?
Aiterhofen	PROJECTILE	GRAB75	75.c	indet	adult	yes	x	3	23.5	4.5	19.5	2	Used?
Aiterhofen	PROJECTILE	GRAB75	75.d	indet	adult	yes	x	2	25	4	20	2	Used?
Aiterhofen	PROJECTILE	GRAB102	102	m	senile	Absent at the museum	whole		31	3.5	19		x
Aiterhofen	PROJECTILE	GRAB102	102	m	senile	Absent at the museum	whole		40	4	19		x
Aiterhofen	PROJECTILE	GRAB102	102	m	senile	Absent at the museum	whole		41	3	18		x
Aiterhofen	PROJECTILE	GRAB102	102	m	senile	Absent at the museum	whole		42	5	20		x
Aiterhofen	PROJECTILE	GRAB102	102	m	senile	Absent at the museum	whole		43	4	21		x
Aiterhofen	PROJECTILE	GRAB117	117	m	mature adult	yes	x		22	2	14.5		x
Aiterhofen	PROJECTILE	GRAB117	117	m	mature adult	yes	x		27	3.5	18		x
Aiterhofen	PROJECTILE	GRAB153	153.g	m	mature adult	yes	whole	5	57	5	17		x
Aiterhofen	PROJECTILE	GRAB159	159.b	f	senile	Absent at the museum	x		36	3	12		x
Aiterhofen	PROJECTILE	GRAB25	?	m	mature adult	Absent at the museum	whole	inf 1g	35	4	14		x
Aiterhofen	PROJECTILE	GRAB29	29	m	mature adult	Absent at the museum	whole	inf 1g	14.5	4	13		x
Aiterhofen	PROJECTILE	GRAB50	a	m	senile	Absent at the museum	x		26	3	18		x
Aiterhofen	PROJECTILE	GRAB50	a	m	senile	Absent at the museum	x		27	3	16		x
Aiterhofen	PROJECTILE	GRAB50	b	m	senile	Absent at the museum	x		20	3.3	14		x
Aiterhofen	PROJECTILE	GRAB50	b	m	senile	Absent at the museum	x		36	4.5	16		x
Aiterhofen	PROJECTILE	GRAB56		indet	adult	Absent at the museum (lost)	x		ind	ind	ind		x
Aiterhofen	PROJECTILE	GRAB78	78	m	young adult	Absent at the museum	whole		29	3	15.5		x
Aiterhofen	PROJECTILE	GRAB78		m	young adult	Absent at the museum	whole		39	3	12		x
Aiterhofen	PROJECTILE	GRAB88	88.10	Non-adult	Non-adult 2	yes	x		16	3.3	12		x
Aiterhofen	PROJECTILE	GRAB88	88.10	Non-adult	Non-adult 2	yes	x		18	2	12		x
Aiterhofen	PROJECTILE	GRAB88	88.2	Non-adult	Non-adult 2	yes	x		27	4.5	16		x
Aiterhofen	PROJECTILE	GRAB88	88.3	Non-adult	Non-adult 2	yes	x		19.5	4.8	19		x
Aiterhofen	PROJECTILE	GRAB88	88.4	Non-adult	Non-adult 2	yes	x		15	2.5	15		x
Aiterhofen	PROJECTILE	GRAB88	88.5	Non-adult	Non-adult 2	yes	x		17	3	14		x
Aiterhofen	PROJECTILE	GRAB88	88.6	Non-adult	Non-adult 2	yes	x		22	2.5	12		x
Aiterhofen	PROJECTILE	GRAB88	88.7	Non-adult	Non-adult 2	yes	x		16	1.7	14		x
Aiterhofen	PROJECTILE	GRAB88	88.8	Non-adult	Non-adult 2	yes	x		16	2.5	15		x
Aiterhofen	PROJECTILE	GRAB88	88.9	Non-adult	Non-adult 2	yes	x		18	4	12		x
Aiterhofen	PROJECTILE	GRAB96	96.a	indet	indet	Absent at the museum	whole		24	3	19.5		x
Aiterhofen	PROJECTILE	GRAB96	96.b	indet	indet	Absent at the museum	whole		27	2.8	15		x
Aiterhofen	PROJECTILE	GRAB96	96.c	indet	indet	Absent at the museum	whole		35	4	17		x
Aiterhofen	PROJECTILE	GRAB98	98.a	indet	adult	Absent at the museum	whole		37	4.5	18		x
Aiterhofen	PROJECTILE	GRAB98	98.b	indet	adult	Absent at the museum	whole		36.5	5.5	17		x
Aiterhofen	PROJECTILE	GRAB98	98.c	indet	adult	Absent at the museum	whole		31.5	3.5	16		x
Aiterhofen	PROJECTILE?	GRAB159	159.a	f	senile	Absent at the museum	broken		14	2	16	x	x
Kleinhadersdorf	PROJECTILE	17	8	m	mature adult	yes	x		6		10		No evidences Use
Kleinhadersdorf	PROJECTILE	22	4	Non-adult	Non-adult 1	yes	x		10		10		No evidences Use
Kleinhadersdorf	PROJECTILE	40	5	m	young adult	yes	x		10		10		No evidences Use
Kleinhadersdorf	PROJECTILE	79	10c	m	young adult	yes	x		10		13		No evidences Use
Kleinhadersdorf	PROJECTILE	79	9b	m	young adult	yes	x		10		15		No evidences Use
Kleinhadersdorf	PROJECTILE	79	10a	m	young adult	yes	x		10		14		No evidences Use
Kleinhadersdorf	PROJECTILE	79	10b	m	young adult	yes	x		11		16		No evidences Use
Kleinhadersdorf	PROJECTILE	79	10d	m	young adult	yes	x		11		15		No evidences Use
Kleinhadersdorf	PROJECTILE	79	9c	m	young adult	yes	x		11		15		No evidences Use
Kleinhadersdorf	PROJECTILE	79	9a	m	young adult	yes	x		20		14		No evidences Use
Kleinhadersdorf	PROJECTILE	57	7	m	young adult	no	x		20		16		x
Kleinhadersdorf	PROJECTILE	81	11 a	m	young adult	Absent at the museum	x		ind	ind	ind		x
Kleinhadersdorf	PROJECTILE	81	11 b	m	young adult	Absent at the museum	x		ind	ind	ind		x
Kleinhadersdorf	PROJECTILE	81	11 c	m	young adult	Absent at the museum	x		ind	ind	ind		x
Schwetzingen	PROJECTILE	Stz-005	7.c	m	mature adult	yes	x	2	25	4.5	21.3	2	Not used?
Schwetzingen	PROJECTILE	Stz-005	7.b	m	mature adult	yes	x	3	27	5	20.8	2	Not used?
Schwetzingen	PROJECTILE	Stz-005	7.a	m	mature adult	yes	x	3	31.3	4	18.6	2	Not used?
Schwetzingen	PROJECTILE	Stz-014	26.4	m	young adult	yes	x	1	16.5	4	16.5	2	Not used?
Schwetzingen	PROJECTILE	Stz-014	26.6	m	young adult	yes	x	inf 1g	20.5	302	20	2	Not used?
Schwetzingen	PROJECTILE	Stz-015	27.3	indet	juvenile	yes	x	2	22.5	4.5	16.3	2	Not used?
Schwetzingen	PROJECTILE	Stz-016	30.1	m	senile	yes	x	inf 1g	15	3.8	15	2	Not used?
Schwetzingen	PROJECTILE	Stz-026	39.4.b	m	young adult	yes	x	3	34	5	21.4	2	Not used?
Schwetzingen	PROJECTILE	Stz-026	39.4.c	m	young adult	yes	x	2	21	3.6	13.3	2	Not used?
Schwetzingen	PROJECTILE	Stz-026	39.4.d	m	young adult	yes	x	2	24.8	3.2	16.8	2	Not used?
Schwetzingen	PROJECTILE	Stz-026	39.4.a	m	young adult	yes	x	2	26.4	4.1	15.4	2	Not used?
Schwetzingen	PROJECTILE	Stz-043	59.4.d	m	senile	yes	x	1	18.4	3	13.2	2	Not used?
Schwetzingen	PROJECTILE	Stz-043	59.4.c	m	senile	yes	x	1	23.5	3.7	13.2	2	Not used?
Schwetzingen	PROJECTILE	Stz-043	59.4.a	m	senile	yes	x	2	27.4	5.4	16.1	2	Not used?
Schwetzingen	PROJECTILE	Stz-070	83.4.b	m	mature adult	yes	x	3	25.8	4.5	16.4	2	Not used?
Schwetzingen	PROJECTILE	Stz-070	84.4.a	m	mature adult	yes	x	3	27.3	4.6	15.2	2	Not used?
Schwetzingen	PROJECTILE	Stz-073	86.4	m	young adult	yes	x	2	22.5	18.3	3.5	2	Not used?
Schwetzingen	PROJECTILE	Stz-073	86.2	m	young adult	yes	x	3	29.2	5	20.5	2	Not used?
Schwetzingen	PROJECTILE	Stz-133	149.7.h	m	adult	yes	x		18.2	2.5	13.4	2	Not used?
Schwetzingen	PROJECTILE	Stz-133	149.2	m	adult	yes	x	1	22	3	15.7	2	Not used?
Schwetzingen	PROJECTILE	Stz-133	149.7.b	m	adult	yes	x		24.2	5	13	2	Not used?
Schwetzingen	PROJECTILE	Stz-133	149.7.e	m	adult	yes	x		24.2	4	17.9	2	Not used?
Schwetzingen	PROJECTILE	Stz-133	149.7.g	m	adult	yes	x		24.7	2.3	14.6	2	Not used?
Schwetzingen	PROJECTILE	Stz-133	149.7.c	m	adult	yes	x		24.9	5.4	21.3	2	Not used?
Schwetzingen	PROJECTILE	Stz-133	149.5	m	adult	yes	x	1	25	2.6	19.6	2	Not used?
Schwetzingen	PROJECTILE	Stz-133	149.7.a	m	adult	yes	x		26.3	5	21.2	2	Not used?
Schwetzingen	PROJECTILE	Stz-133	149.7.d	m	adult	yes	x		26.7	3.5	20.4	2	Not used?
Schwetzingen	PROJECTILE	Stz-133	149.7.f	m	adult	yes	x		26.7	2.6	16	2	Not used?
Schwetzingen	PROJECTILE	Stz-139	155.2	m	mature adult	yes	x	1	23.4	3	17	2	Not used?
Schwetzingen	PROJECTILE	Stz-182	202.4	Non-adult	Non-adult 2	yes	x	2	20.3	4.2	13.7	2	Not used?
Schwetzingen	PROJECTILE	Stz-218	247.3	indet	juvenile	yes	x	1	15.4	3.5	16.8	2	Not used?
Schwetzingen	PROJECTILE	Stz-043	59.4.b	m	senile	yes	x	2	26.2	4	16	2	Used?
Schwetzingen	PROJECTILE	Stz-051	57.3	Non-adult	Non-adult 2	yes	x	inf 1g	17.2	3.4	15.8	2	Used?
Schwetzingen	PROJECTILE	Stz-093	111	m?	young adult	yes	x	3	25	5.7	22	2	Used?
Schwetzingen	PROJECTILE	Stz-051		Non-adult	Non-adult 2	Absent at the museum	x		28	4	16		x
Vedrovice	PROJECTILE	37/76	13062	m	juvenile	yes	x		13		15	1	Not used
Vedrovice	PROJECTILE	39/76	13065	Non-adult	Non-adult 2	yes	x		11		16	1	Not used
Vedrovice	PROJECTILE	39/76	13067	Non-adult	Non-adult 2	yes	x		13		14	1	Not used
Vedrovice	PROJECTILE	39/76	13068	Non-adult	Non-adult 2	yes	x		14		11	1	Not used
Vedrovice	PROJECTILE	39/76	13066	Non-adult	Non-adult 2	yes	x		14		18	1	Not used
Vedrovice	PROJECTILE	39/76	13072	Non-adult	Non-adult 2	yes	x		16		17	1	Not used
Vedrovice	PROJECTILE	46/77	13094	m	young adult	yes	x		10		16	1	Not used
Vedrovice	PROJECTILE	46/77	13087	m	young adult	yes	x		10		18	1	Not used
Vedrovice	PROJECTILE	46/77	13096	m	young adult	yes	x		10		13	1	Not used
Vedrovice	PROJECTILE	46/77	13093	m	young adult	yes	x		12		13	1	Not used
Vedrovice	PROJECTILE	46/77	13086	m	young adult	yes	x		12		15	1	Not used
Vedrovice	PROJECTILE	46/77	13088	m	young adult	yes	x		12		18	1	Not used
Vedrovice	PROJECTILE	46/77	13097	m	young adult	yes	x		13		13	1	Not used
Vedrovice	PROJECTILE	46/77	13084	m	young adult	yes	x		13		15	1	Not used
Vedrovice	PROJECTILE	46/77	13095	m	young adult	yes	x		13		15	1	Not used
Vedrovice	PROJECTILE	46/77	13100	m	young adult	yes	x		13		15	1	Not used
Vedrovice	PROJECTILE	46/77	13097	m	young adult	yes	x		13		13	1	Not used
Vedrovice	PROJECTILE	46/77	13091	m	young adult	yes	x		13		11	1	Not used
Vedrovice	PROJECTILE	46/77	13092	m	young adult	yes	x		13		11	1	Not used
Vedrovice	PROJECTILE	46/77	13098	m	young adult	yes	x		13		14	1	Not used
Vedrovice	PROJECTILE	54/78	13115	m	young adult	yes	x		15		10	1	Not used
Vedrovice	PROJECTILE	57/78	13120	m	mature adult	yes	x		12		15	1	Not used
Vedrovice	PROJECTILE	57/78	13121	m	mature adult	yes	x		12		12	1	Not used
Vedrovice	PROJECTILE	57/78	13122	m	mature adult	yes	x		14		15	1	Not used
Vedrovice	PROJECTILE	57/78	13123	m	mature adult	yes	x		15		12	1	Not used
Vedrovice	PROJECTILE	57/78	13118	m	mature adult	yes	x		15		15	1	Not used
Vedrovice	PROJECTILE	57/78	13119	m	mature adult	yes	x		15		15	1	Not used
Vedrovice	PROJECTILE	57/78	13124	m	mature adult	yes	x		16		18	1	Not used
Vedrovice	PROJECTILE	59/78	13131	m	young adult	yes	x		8		14	1	Not used
Vedrovice	PROJECTILE	59/78	13132	m	young adult	yes	x		8		9	1	Not used
Vedrovice	PROJECTILE	66/78	13143	m	young adult	yes	x		12		13	1	Not used
Vedrovice	PROJECTILE	79/79	13184	m	young adult	yes	x		10		11	1	Not used
Vedrovice	PROJECTILE	79/79	13182	m	young adult	yes	x		11		16	1	Not used
Vedrovice	PROJECTILE	79/79	13183	m	young adult	yes	x		12		15	1	Not used
Vedrovice	PROJECTILE	79/79	13185	m	young adult	yes	x		14		13	1	Not used
Vedrovice	PROJECTILE?	39/76	13071	Non-adult	Non-adult 2	yes	x		10		11	1	Not used
Vedrovice	PROJECTILE?	39/76	13070	Non-adult	Non-adult 2	yes	x		13		13	1	Not used
Vedrovice	PROJECTILE?	39/76	13069	Non-adult	Non-adult 2	yes	x		19		23	1	Not used
Vedrovice	PROJECTILE?	79/79	13181	m	young adult	yes	x		20		13	1	Not used
Vendenheim	PROJECTILE	74	74.1	m	adult		x		22.3	2.3	16		x
Vendenheim	PROJECTILE	90	90.3	indet	adult?		fragment?		22	2.5	15		x
Vendenheim	PROJECTILE	92	92.1	indet	adult?		x		20.5	4.4	14.7		x
Vendenheim	PROJECTILE	98	98.2	indet	adult?		x		28	4	15.3		x
Vendenheim	PROJECTILE	98	98.1	indet	adult?		x		28	19	3.6		x
Vendenheim	PROJECTILE	102	102.3	indet	adult	no	x		22.3	2.4	10.7	altered	x
Vendenheim	PROJECTILE	102	102.1	indet	adult		x		18.7	1.8	11		x
Vendenheim	PROJECTILE	102	102.2	indet	adult		x		26.7	4.7	22		x
Vendenheim	PROJECTILE	114	114.2	indet	adult		x		22	2	15.5		x
Vendenheim	PROJECTILE	114	114.4	indet	adult		x		22.1	3.1	19		x
Vendenheim	PROJECTILE	114	114.6	indet	adult		x		22.2	3.4	12.4		x
Vendenheim	PROJECTILE	114	114.7	indet	adult		x		25	2.8	19		x
Vendenheim	PROJECTILE	114	114.3	indet	adult		x		28.5	3.5	17		x
Vendenheim	PROJECTILE	114	114.1	indet	adult		x		18.5	3.4	15		x
Vendenheim	PROJECTILE	115	115.2	indet	adult?		x		17.5	2.5	13.9		x
Vendenheim	PROJECTILE	115	115.3	indet	adult?		x		21.3	2.4	14.6		x
Vendenheim	PROJECTILE	115	115.1	indet	adult?		x		23.7	2.4	18		x
Vendenheim	PROJECTILE	117	117.1	indet	adult?		x		20	2.4	16.4		x
Vendenheim	PROJECTILE	139	139.1	m	adult		x		20	2.9	11.8		x
Vendenheim	PROJECTILE	139	139.2	m	adult		x		20	3.9	14		x
Vendenheim	PROJECTILE	139	139.3	m	adult		x		23.2	3	13		x
Vendenheim	PROJECTILE	141	141.6	Non-adult	Non-adult2/ juvenile		x		36.6	17.8	3.9		x
Vendenheim	PROJECTILE	148	148.3	m	adult		x		16.1	3	10		x
Vendenheim	PROJECTILE	148	148.6	m	adult		x		19.3	3	14.3		x
Vendenheim	PROJECTILE	148	148.5	m	adult		x		25.2	3	18.4		x
Vendenheim	PROJECTILE	148	148.4	m	adult		x		28.6	4	16.2		x
Vendenheim	PROJECTILE	167	167.6	indet	adult		x		19	2.2	12.1		x
Vendenheim	PROJECTILE	167	167.5	indet	adult		x		20.5	2.6	15		x
Vendenheim	PROJECTILE	167	167.7	indet	adult		x		27	4.3	19.8		x
Vendenheim	PROJECTILE	168	168.2	indet	adult		x		23	4	20.4		x
Vendenheim	PROJECTILE	182	182.3	indet	adult		x		17.3	2.7	15.7		x
Vendenheim	PROJECTILE	189	189.3	indet	adult		x		16	1.2	10		x
Vendenheim	PROJECTILE	189	189.4	indet	adult		x		18.8	3.8	16		x
Vendenheim	PROJECTILE	193	193.1	indet	adult		x		23.2	2.6	18		x
Vendenheim	PROJECTILE	11.a	11.3	Non-adult	Non-adult 2		x		20	3.8	13.2		x

## Sheet: Table 5
Site	Object	Burial	Code	Sex	Age	Raw material general	Analisable	Section	Integrity	Grammes	Length	Thickness	Width	HBI	Extractions	Proximal integrity	Proximal fracture	Polish pecking	Fresh pecking	Edge shape	Certainty use-wear analysis	Cathegory	General worked material	Worked mat gen charact	Specific activity	Kinematics
Aiterhofen	OTHER PERFORATED DISC	GRAB66	66	indet	adult	amphibolite	yes	x	whole	136	88.4	11	80		absence	x	x	total polish	absence	x	not studied	x
Schwetzingen	OTHERPERFORATED MACE	Stz-016	1989-111-30-4	m	senile	amphibolite	yes	flat-convex	whole	159	87	29	55		presence	whole	x	total polish	absence	x	1	Used tool	Ind	medium hard	Ind	direct percussion
Schwetzingen	OTHERPERFORATED MACE	Stz-078		indet	adult	microgabbro	yes	flat-convex	whole	274	82	26	71		presence	x	x	total polish	absence	inf 1 cm	3	Used tool	Ind	hard	Ind	direct percussion
Schwetzingen	OTHER PEBBLE	Stz-132	147.2a	m	mature adult	indet	no	x	x	31	38	11	23								altered	x
Schwetzingen	OTHER PEBBLE	Stz-132	147.2b	m	mature adult	indet	yes	x	x	43	45	13.6	30								3	Used?	animal	abrasive fatty	hide-work with mineral abrasive?	scrape
Schwetzingen	OTHER PEBBLE	Stz-152	170.4	m	senile	sandstone	yes	x	x	20	41	13	29								3	Used?	Ind	elastic, abrasive/ natural?		scrape
Schwetzingen	OTHER PEBBLE	Stz-169	186.2a	m	young adult	limestone	no	x	x	93	95.6	15.7	46.5								altered	x
Schwetzingen	OTHER PEBBLE	Stz-169	186.2b	m	young adult	limestone?	no	x	x	26	44.6	16.5	31								altered	x
Schwetzingen	OTHER PEBBLE	Stz-70	83.5	m	mature adult	sandstone	no	x	x	10	38	3	31								altered	x
Vedrovice	OTHER PEBBLE	104/81	13243	f	senile	quartzite	yes	x	whole	185	61	38.2	62		no						2	Used tool	vegetal?	medium-hard not fatty	pecking	direct percussion
Vedrovice	OTHER PEBBLE	90/80	13216	f?	indet	quartz	yes	x	whole	204	81	28.9	52.8		no			complete polish	presence			Used tool	animal/ mineral	hard abrasive elastic	pecking ocre + hide work	direct percussion + flex
Vendenheim	OTHERPERFORATED MACE	82	82.1	indet	adult?	microdiorite	no	x	ind	88	60	50	17.3		x	x	x	x	x	x	altered	Ind
Vendenheim	OTHERPERFORATED MACE	82	82.2	indet	adult?	limestone		U	whole	51	80	64	21		absence	whole	absence	complete polish	absence	>1cm	1	Used?
Vendenheim	OTHER PERCUTOR	114	114.11	indet	adult	flint	no	x	x	47	x	x	x									ind
Vendenheim	OTHER PERCUTOR	128	128.1	indet	adult?	flint		x	x	51	38.6	35.3	34.5									x
Vendenheim	OTHER PERCUTOR	167	167.2	indet	adult	flint		x	x	97	60.2	40.2	27									x
Vendenheim	OTHER PERCUTOR	168	168.1	indet	adult	flint		x	x	40	37.1	30	28.4									x
Vendenheim	OTHER PERCUTOR	172	172.5	Non-adult	Non-adult2/ juvenile	flint		x	x	66	45	39	39									x
Vendenheim	OTHERPERFORATED MACE	195	195.1	Non-adult	Non-adult 2	microdiorite	yes	flat-convex	whole	121	93.3	63.2	14		absence	whole	absence	complete polish	absence	<1cm	1	Used tool	ind	hard material		direct percussion
Vendenheim	OTHERPERFORATED MACE	133a	133.A6	Non-adult	Non-adult 2	tuff	yes	x	whole	22	56.5	27.6	21.1		absence			complete polish	absence	x	altered	Used tool	ind	very hard	ind	direct percusion
